# Supplementary material for: Constitutive deletion of the obscurin-Ig58/59 domains induces atrial remodeling and Ca2+-based arrhythmogenesis
Source: JCI Insight. 2025 Jan 7;10(4):e184202. doi: 10.1172/jci.insight.184202 (PMC11949006; doi:10.1172/jci.insight.184202)
Supplement: Supporting data values [file jciinsight-10-184202-s032.xlsx]

## Sheet: Fig 1A-A' (6-month)
Hydroxyproline Assay (6-months)
	Normalized hydroxyproline ( uM/mg)									Absolute hydroxyproline ( uM)
	n=5				n=6					n=5				n=6
	Animal (WT)	Replicate	uM/mg	Average	Animal (ΔIg58/59)	Replicate	uM/mg	Average		Animal (WT)	Replicate	uM	Average	Animal (ΔIg58/59)	Replicate	uM	Average
	3754	1	35.3902		3768	1	39.3197			3754	1	283.122		3768	1	373.537
	3754	2	23.1056		3768	2	22.7677			3754	2	184.845		3768	2	216.293
	3754	3	24.0884		3768	3	19.0435			3754	3	192.707		3768	3	180.914
	3754	4	22.1228		3768	4	23.1815			3754	4	176.983		3768	4	220.225
	3754	5	41.2869		3768	5	32.2851			3754	5	330.295		3768	5	306.708
	3754	6	26.0539	28.6746	3768	6	33.9403	28.423		3754	6	208.431	229.397	3768	6	322.433	270.018
	3755	1	27.0121		3769	1	26.0781			3755	1	310.64		3769	1	247.742
	3755	2	34.5325		3769	2	21.1125			3755	2	397.123		3769	2	200.569
	3755	3	26.6703		3769	3	14.9056			3755	3	306.708		3769	3	141.603
	3755	4	29.405		3769	4	27.7333			3755	4	338.157		3769	4	263.467
	3755	5	30.7723		3769	5	26.4919			3755	5	353.881		3769	5	251.673
	3755	6	38.2926	31.1141	3769	6	24.4229	23.4574		3755	6	440.365	357.813	3769	6	232.018	222.845
	3756	1	22.302		3770	1	30.914			3756	1	298.846		3770	1	336.962
	3756	2	27.2892		3770	2	29.5109			3756	2	365.675		3770	2	321.669
	3756	3	26.4091		3770	3	35.8248			3756	3	353.881		3770	3	390.49
	3756	4	19.955		3770	4	41.4371			3756	4	267.398		3770	4	451.664
	3756	5	38.1437		3770	5	41.7879			3756	5	511.125		3770	5	455.488
	3756	6	30.2228	27.3869	3770	6	30.2124	34.9478		3756	6	404.986	366.985	3770	6	329.316	380.932
	3759	1	23.8545		3771	1	25.0475			3759	1	531.956		3771	1	260.494
	3759	2	26.0834		3771	2	31.2973			3759	2	581.66		3771	2	325.492
	3759	3	12.1957		3771	3	27.621			3759	3	271.965		3771	3	287.258
	3759	4	14.5961		3771	4	25.0475			3759	4	325.492		3771	4	260.494
	3759	5	26.0834		3771	5	43.0616			3759	5	581.66		3771	5	447.841
	3759	6	24.3689	21.197	3771	6	37.9148	31.665		3759	6	543.426	472.693	3771	6	394.313	329.316
	3763	1	7.84413		3758	1	30.4922			3763	1	80.7945		3758	1	329.316
	3763	2	44.9645		3758	2	41.8208			3763	2	463.135		3758	2	451.664
	3763	3	8.21533		3758	3	32.2623			3763	3	84.6179		3758	3	348.433
	3763	4	41.9949		3758	4	43.9449			3763	4	432.547		3758	4	474.605
	3763	5	41.9949		3758	5	40.4047			3763	5	432.547		3758	5	436.371
	3763	6	45.7069	31.7868	3758	6	44.6529	38.9296		3763	6	470.781	327.404	3758	6	482.252	420.44
					3761	1	35.6406							3761	1	413.43
					3761	2	31.6853							3761	2	367.55
					3761	3	42.8918							3761	3	497.545
					3761	4	25.0932							3761	4	291.082
					3761	5	43.8806							3761	5	509.015
					3761	6	30.0373	34.8715						3761	6	348.433	404.509
			Average	28.0319				32.0491				Average	350.858				338.01
			T-test					0.20369				T-test					0.805647

## Sheet: Fig 1A-A' (12-month)
Hydroxyproline Assay (12-months)
	Normalized hydroxyproline ( uM/mg)									Absolute hydroxyproline ( uM)
	n=8				n=5					n=8				n=5
	Animal (WT)	Replicate	uM/mg	Average	Animal (ΔIg58/59)	Replicate	uM/mg	Average		Animal (WT)	Replicate	uM	Average	Animal (ΔIg58/59)	Replicate	uM	Average
	3646	1	41.693		3644	1	33.7464			3646	1	337.713		3644	1	320.591
	3646	2	43.8069		3644	2	27.4381			3646	2	354.836		3644	2	260.662
	3646	3	39.0507		3644	3	26.5369			3646	3	316.31		3644	3	252.101
	3646	4	34.8229		3644	4	30.1417			3646	4	282.065		3644	4	286.346
	3646	5	33.7659		3644	5	29.6911			3646	5	273.504		3644	5	282.065
	3646	6	34.8229	37.9937	3644	6	29.6911	29.5409		3646	6	282.065	307.749	3644	6	282.065	280.638
	3668	1	36.4863		3662	1	26.1993			3668	1	299.188		3662	1	324.872
	3668	2	37.5304		3662	2	32.4131			3668	2	307.749		3662	2	401.923
	3668	3	38.5744		3662	3	31.7227			3668	3	316.31		3662	3	393.362
	3668	4	47.9709		3662	4	28.6158			3668	4	393.362		3662	4	354.836
	3668	5	45.8828		3662	5	25.8541			3668	5	376.239		3662	5	320.591
	3668	6	42.7507	41.5326	3662	6	26.1993	28.5007		3668	6	350.555	340.567	3662	6	324.872	353.409
	3669	1	44.0206		3663	1	35.6411			3669	1	449.01		3663	1	320.77
	3669	2	45.2796		3663	2	21.4544			3669	2	461.852		3663	2	193.089
	3669	3	39.8239		3663	3	45.5719			3669	3	406.204		3663	3	410.147
	3669	4	44.0206		3663	4	34.6954			3669	4	449.01		3663	4	312.258
	3669	5	41.0829		3663	5	33.7496			3669	5	419.045		3663	5	303.746
	3669	6	35.2075	41.5725	3663	6	33.7496	34.1437		3669	6	359.117	424.039	3663	6	303.746	307.293
	3670	1	28.3946		3664	1	50.1465			3670	1	201.601		3664	1	376.099
	3670	2	42.1817		3664	2	37.0947			3670	2	299.49		3664	2	278.21
	3670	3	23.599		3664	3	30.285			3670	3	167.553		3664	3	227.138
	3670	4	51.1733		3664	4	22.9079			3670	4	363.331		3664	4	171.809
	3670	5	48.7756		3664	5	22.9079			3670	5	346.306		3664	5	171.809
	3670	6	35.5879	38.2853	3664	6	26.3127	31.6091		3670	6	252.674	271.826	3664	6	197.345	237.068
	3671	1	42.7365		2355	1	22.642			3671	1	380.355		2355	1	206.042
	3671	2	21.6954		2355	2	29.8506			3671	2	193.089		2355	2	271.64
	3671	3	54.6916		2355	3	31.8866			3671	3	486.755		2355	3	290.168
	3671	4	54.6916		2355	4	34.3628			3671	4	486.755		2355	4	312.702
	3671	5	25.0429		2355	5	26.1087			3671	5	222.882		2355	5	237.589
	3671	6	44.1711	40.5049	2355	6	31.4464	29.3829		3671	6	393.123	360.493	2355	6	286.162	267.384
	3672	1	33.3202							3672	1	239.906
	3672	2	37.458							3672	2	269.698
	3672	3	36.8669							3672	3	265.442
	3672	4	56.9648							3672	4	410.147
	3672	5	35.6847							3672	5	256.93
	3672	6	41.5959	40.3151						3672	6	299.49	290.269
			Average	40.034				30.6354				Average	332.491				289.159
			T-test					0.000110174				T-test					0.181678

## Sheet: Fig 1D
Percent Z-disk Streaming at 6-and 12-months
	6-months						12-months
	Animal (WT)	Streaming (yes/no)	Animal (ΔIg58/59)	Streaming (yes/no)			Animal (WT)	Streaming (yes/no)	Animal (ΔIg58/59)	Streaming (yes/no)
	3317	n	3324	y			3165	y	3139	y
	3317	y	3324	n			3165	y	3139	y
	3317	y	3324	n			3165	n	3139	y
	3317	y	3324	n			3165	y	3139	y
	3317	y	3324	y			3165	y	3139	y
	3317	y	3324	y			3165	y	3139	y
	3317	n	3324	y			3165	y	3139	y
	3317	n	3324	y			3165	y	3139	n
	3330	y	3324	n			3165	y	3139	n
	3330	n	3325	y			3165	n	3139	n
	3330	n	3325	y			3165	n	3139	n
	3330	y	3325	y			3165	n	3139	n
	3330	n	3325	y			3165	n	3139	y
	3330	n	3325	y			3410	n	3139	n
	3330	n	3325	y			3410	n	3139	n
	3330	n	3325	y			3410	n	3139	y
	3330	n	3325	n			3410	n	3139	y
	3330	y	3325	y			3410	n	3140	n
	3330	y	3325	y			3410	n	3140	y
	3330	n	3325	y			3410	n	3140	y
	3330	y	3326	n			3410	y	3140	y
	3640	n	3326	y			3410	n	3140	y
	3640	y	3326	y			3410	y	3140	y
	3640	y	3326	y			3410	n	3140	n
	3640	y	3326	y			3410	y	3140	n
	3640	y	3326	y			3149	n	3140	n
	3640	n	3326	y			3149	n	3140	y
	3640	n	3326	y			3149	n	3140	y
	3640	y	3326	y			3149	n	3140	y
	3640	y	3326	y			3149	n	3140	y
	3640	y	3326	y			3149	n	3140	y
			3326	y			3149	n	3140	y
			3326	y			3149	y	3140	y
							3149	n	3141	n
							3149	n	3141	n
	Animal (WT)	Total images analyzed	Animal (ΔIg58/59)	Total images analyzed			3149	y	3141	n
	3317	8	3324	9			3149	n	3141	y
	3330	13	3325	11			3149	n	3141	n
	3640	10	3326	13					3141	y
									3141	y
	Images with Streaming	17/31		27/33					3141	y
	Fraction Zdisk Streaming	0.548387		0.818182					3141	y
	%Zdisk Streaming	54.8387		81.8182					3141	n
		0.0305 p value with fishers exact test							3141	y
									3141	y
									3141	n
									3141	y
									3141	y
							Animal (WT)	Total images analyzed	Animal (ΔIg58/59)	Total images analyzed
							3165	13	3139	17
							3410	12	3140	16
							3149	13	3141	15
							Images with Streaming	13/38		31/48
							Fraction Zdisk Streaming	0.342105		0.645833
							%Zdisk Streaming	34.2105		64.5833
								0.0088 p value with fishers exact test

## Sheet: Fig 1E (6-months)
Absolute Deviation of the Z-disk Angle (6-months)
						Deviation	Absolute Deviation										Deviation	Absolute Deviation
Genotype	Animal	Date of Image	Image #	Sarcomere	Angle	ΔAngle	AbsVal				Genotype	Animal	Date of Image	Image #	Sarcomere	Angle	ΔAngle	AbsVal
WT	3317	2021-04-28	4	1	20.993	-3.64192	3.64192				ΔIg58/59	3324	2021-05-13	10	1	105.164	0.306125	0.306125
WT	3317	2021-04-28	4	2	25.589	0.954079	0.954079				ΔIg58/59	3324	2021-05-13	10	2	97.125	-7.73287	7.73287
WT	3317	2021-04-28	4	3	27.876	3.24108	3.24108				ΔIg58/59	3324	2021-05-13	10	3	96.52	-8.33787	8.33787
WT	3317	2021-04-28	4	4	31.373	6.73808	6.73808				ΔIg58/59	3324	2021-05-13	10	4	142.431	37.5731	37.5731
WT	3317	2021-04-28	4	5	19.654	-4.98092	4.98092				ΔIg58/59	3324	2021-05-13	10	5	81.027	-23.8309	23.8309
WT	3317	2021-04-28	4	6	-2.386	-27.0209	27.0209				ΔIg58/59	3324	2021-05-13	10	6	112.751	7.89313	7.89313
WT	3317	2021-04-28	4	7	-13.496	-38.1309	38.1309				ΔIg58/59	3324	2021-05-13	10	7	119.745	14.8871	14.8871
WT	3317	2021-04-28	4	8	25.017	0.382079	0.382079				ΔIg58/59	3324	2021-05-13	10	8	131.367	26.5091	26.5091
WT	3317	2021-04-28	4	9	26.565	1.93008	1.93008				ΔIg58/59	3324	2021-05-13	10	9	98.471	-6.38687	6.38687
WT	3317	2021-04-28	4	10	25.463	0.828079	0.828079				ΔIg58/59	3324	2021-05-13	10	10	100.886	-3.97187	3.97187
WT	3317	2021-04-28	4	11	14.931	-9.70392	9.70392				ΔIg58/59	3324	2021-05-13	10	11	92.291	-12.5669	12.5669
WT	3317	2021-04-28	4	12	17.103	-7.53192	7.53192				ΔIg58/59	3324	2021-05-13	10	12	95.572	-9.28587	9.28587
WT	3317	2021-04-28	4	13	37.569	12.9341	12.9341				ΔIg58/59	3324	2021-05-13	10	13	102.907	-1.95087	1.95087
WT	3317	2021-04-28	4	14	33.69	9.05508	9.05508				ΔIg58/59	3324	2021-05-13	10	14	113.025	8.16713	8.16713
WT	3317	2021-04-28	4	15	18.435	-6.19992	6.19992				ΔIg58/59	3324	2021-05-13	10	15	102.095	-2.76287	2.76287
WT	3317	2021-04-28	4	16	20.556	-4.07892	4.07892				ΔIg58/59	3324	2021-05-13	10	16	117.474	12.6161	12.6161
WT	3317	2021-04-28	4	17	17.526	-7.10892	7.10892				ΔIg58/59	3324	2021-05-13	10	17	107.103	2.24513	2.24513
WT	3317	2021-04-28	4	18	21.801	-2.83392	2.83392				ΔIg58/59	3324	2021-05-13	10	18	95.44	-9.41787	9.41787
WT	3317	2021-04-28	4	19	22.834	-1.80092	1.80092				ΔIg58/59	3324	2021-05-13	10	19	95.44	-9.41787	9.41787
WT	3317	2021-04-28	4	20	12.995	-11.6399	11.6399				ΔIg58/59	3324	2021-05-13	10	20	91.219	-13.6389	13.6389
WT	3317	2021-04-28	4	21	22.479	-2.15592	2.15592				ΔIg58/59	3324	2021-05-13	10	21	91.081	-13.7769	13.7769
WT	3317	2021-04-28	4	22	24.146	-0.488921	0.488921				ΔIg58/59	3324	2021-05-13	10	22	98.427	-6.43087	6.43087
WT	3317	2021-04-28	4	23	38.367	13.7321	13.7321				ΔIg58/59	3324	2021-05-13	10	23	115.769	10.9111	10.9111
WT	3317	2021-04-28	4	24	26.003	1.36808	1.36808				ΔIg58/59	3324	2021-05-13	10	24	117.474	12.6161	12.6161
WT	3317	2021-04-28	4	25	26.565	1.93008	1.93008				ΔIg58/59	3324	2021-05-13	10	25	116.565	11.7071	11.7071
WT	3317	2021-04-28	4	26	38.157	13.5221	13.5221				ΔIg58/59	3324	2021-05-13	10	26	114.444	9.58613	9.58613
WT	3317	2021-04-28	4	27	25.769	1.13408	1.13408				ΔIg58/59	3324	2021-05-13	10	27	112.932	8.07413	8.07413
WT	3317	2021-04-28	4	28	34.992	10.3571	10.3571				ΔIg58/59	3324	2021-05-13	10	28	102.579	-2.27887	2.27887
WT	3317	2021-04-28	4	29	35.838	11.2031	11.2031				ΔIg58/59	3324	2021-05-13	10	29	103.092	-1.76587	1.76587
WT	3317	2021-04-28	4	30	39.806	15.1711	15.1711				ΔIg58/59	3324	2021-05-13	10	30	74.624	-30.2339	30.2339
WT	3317	2021-04-28	4	31	26.565	1.93008	1.93008				ΔIg58/59	3324	2021-05-13	10	31	104.036	-0.821875	0.821875
WT	3317	2021-04-28	4	32	29.055	4.42008	4.42008				ΔIg58/59	3324	2021-05-13	10	32	101.889	-2.96887	2.96887
WT	3317	2021-04-28	4	33	11.889	-12.7459	12.7459				ΔIg58/59	3324	2021-05-13	10	33	113.962	9.10413	9.10413
WT	3317	2021-04-28	4	34	32.276	7.64108	7.64108				ΔIg58/59	3324	2021-05-13	10	34	109.359	4.50113	4.50113
WT	3317	2021-04-28	4	35	36.254	11.6191	11.6191				ΔIg58/59	3324	2021-05-13	10	35	96.843	-8.01487	8.01487
WT	3317	2021-04-28	4	36	27.759	3.12408	3.12408				ΔIg58/59	3324	2021-05-13	10	36	107.65	2.79213	2.79213
WT	3317	2021-04-28	4	37	20.158	-4.47692	4.47692				ΔIg58/59	3324	2021-05-13	10	37	106.699	1.84113	1.84113
WT	3317	2021-04-28	4	38	35.961	11.3261	11.3261				ΔIg58/59	3324	2021-05-13	10	38	100.125	-4.73287	4.73287
											ΔIg58/59	3324	2021-05-13	10	39	104.676	-0.181875	0.181875
				Average	24.6349						ΔIg58/59	3324	2021-05-13	10	40	104.036	-0.821875	0.821875
															Average	104.858
WT	3317	2021-04-28	13	1	52.306	-15.1963	15.1963				ΔIg58/59	3324	2021-05-13	23	1	110.695	-4.24317	4.24317
WT	3317	2021-04-28	13	2	64.983	-2.51934	2.51934				ΔIg58/59	3324	2021-05-13	23	2	111.801	-3.13717	3.13717
WT	3317	2021-04-28	13	3	69.254	1.75166	1.75166				ΔIg58/59	3324	2021-05-13	23	3	120.7	5.76183	5.76183
WT	3317	2021-04-28	13	4	74.846	7.34366	7.34366				ΔIg58/59	3324	2021-05-13	23	4	121.43	6.49183	6.49183
WT	3317	2021-04-28	13	5	76.329	8.82666	8.82666				ΔIg58/59	3324	2021-05-13	23	5	120.311	5.37283	5.37283
WT	3317	2021-04-28	13	6	72.824	5.32166	5.32166				ΔIg58/59	3324	2021-05-13	23	6	118.706	3.76783	3.76783
WT	3317	2021-04-28	13	7	70.278	2.77566	2.77566				ΔIg58/59	3324	2021-05-13	23	7	118.61	3.67183	3.67183
WT	3317	2021-04-28	13	8	68.806	1.30366	1.30366				ΔIg58/59	3324	2021-05-13	23	8	101.768	-13.1702	13.1702
WT	3317	2021-04-28	13	9	70.907	3.40466	3.40466				ΔIg58/59	3324	2021-05-13	23	9	111.801	-3.13717	3.13717
WT	3317	2021-04-28	13	10	70.463	2.96066	2.96066				ΔIg58/59	3324	2021-05-13	23	10	112.62	-2.31817	2.31817
WT	3317	2021-04-28	13	11	68.199	0.696658	0.696658				ΔIg58/59	3324	2021-05-13	23	11	117.408	2.46983	2.46983
WT	3317	2021-04-28	13	12	68.629	1.12666	1.12666				ΔIg58/59	3324	2021-05-13	23	12	113.629	-1.30917	1.30917
WT	3317	2021-04-28	13	13	75.53	8.02766	8.02766				ΔIg58/59	3324	2021-05-13	23	13	121.608	6.66983	6.66983
WT	3317	2021-04-28	13	14	71.565	4.06266	4.06266				ΔIg58/59	3324	2021-05-13	23	14	112.145	-2.79317	2.79317
WT	3317	2021-04-28	13	15	62.987	-4.51534	4.51534				ΔIg58/59	3324	2021-05-13	23	15	113.334	-1.60417	1.60417
WT	3317	2021-04-28	13	16	53.13	-14.3723	14.3723				ΔIg58/59	3324	2021-05-13	23	16	111.801	-3.13717	3.13717
WT	3317	2021-04-28	13	17	51.009	-16.4933	16.4933				ΔIg58/59	3324	2021-05-13	23	17	117.759	2.82083	2.82083
WT	3317	2021-04-28	13	18	59.036	-8.46634	8.46634				ΔIg58/59	3324	2021-05-13	23	18	117.759	2.82083	2.82083
WT	3317	2021-04-28	13	19	61.928	-5.57434	5.57434				ΔIg58/59	3324	2021-05-13	23	19	115.769	0.830825	0.830825
WT	3317	2021-04-28	13	20	73.113	5.61066	5.61066				ΔIg58/59	3324	2021-05-13	23	20	114.59	-0.348175	0.348175
WT	3317	2021-04-28	13	21	69.717	2.21466	2.21466				ΔIg58/59	3324	2021-05-13	23	21	113.806	-1.13217	1.13217
WT	3317	2021-04-28	13	22	64.058	-3.44434	3.44434				ΔIg58/59	3324	2021-05-13	23	22	112.306	-2.63217	2.63217
WT	3317	2021-04-28	13	23	68.962	1.45966	1.45966				ΔIg58/59	3324	2021-05-13	23	23	118.61	3.67183	3.67183
WT	3317	2021-04-28	13	24	69.864	2.36166	2.36166				ΔIg58/59	3324	2021-05-13	23	24	120.466	5.52783	5.52783
WT	3317	2021-04-28	13	25	62.819	-4.68334	4.68334				ΔIg58/59	3324	2021-05-13	23	25	115.974	1.03583	1.03583
WT	3317	2021-04-28	13	26	71.114	3.61166	3.61166				ΔIg58/59	3324	2021-05-13	23	26	115.346	0.407825	0.407825
WT	3317	2021-04-28	13	27	78.275	10.7727	10.7727				ΔIg58/59	3324	2021-05-13	23	27	115.53	0.591825	0.591825
WT	3317	2021-04-28	13	28	80.34	12.8377	12.8377				ΔIg58/59	3324	2021-05-13	23	28	114.444	-0.494175	0.494175
WT	3317	2021-04-28	13	29	64.983	-2.51934	2.51934				ΔIg58/59	3324	2021-05-13	23	29	112.906	-2.03217	2.03217
WT	3317	2021-04-28	13	30	67.834	0.331658	0.331658				ΔIg58/59	3324	2021-05-13	23	30	113.429	-1.50917	1.50917
WT	3317	2021-04-28	13	31	67.249	-0.253342	0.253342				ΔIg58/59	3324	2021-05-13	23	31	113.962	-0.976175	0.976175
WT	3317	2021-04-28	13	32	63.435	-4.06734	4.06734				ΔIg58/59	3324	2021-05-13	23	32	116.565	1.62683	1.62683
WT	3317	2021-04-28	13	33	68.749	1.24666	1.24666				ΔIg58/59	3324	2021-05-13	23	33	116.003	1.06483	1.06483
WT	3317	2021-04-28	13	34	61.189	-6.31334	6.31334				ΔIg58/59	3324	2021-05-13	23	34	116.565	1.62683	1.62683
WT	3317	2021-04-28	13	35	63.435	-4.06734	4.06734				ΔIg58/59	3324	2021-05-13	23	35	112.834	-2.10417	2.10417
WT	3317	2021-04-28	13	36	71.565	4.06266	4.06266				ΔIg58/59	3324	2021-05-13	23	36	114.146	-0.792175	0.792175
WT	3317	2021-04-28	13	37	66.038	-1.46434	1.46434				ΔIg58/59	3324	2021-05-13	23	37	99.462	-15.4762	15.4762
WT	3317	2021-04-28	13	38	69.341	1.83866	1.83866				ΔIg58/59	3324	2021-05-13	23	38	108.435	-6.50317	6.50317
											ΔIg58/59	3324	2021-05-13	23	39	116.565	1.62683	1.62683
				Average	67.5023						ΔIg58/59	3324	2021-05-13	23	40	117.474	2.53583	2.53583
											ΔIg58/59	3324	2021-05-13	23	41	116.565	1.62683	1.62683
											ΔIg58/59	3324	2021-05-13	23	42	114.624	-0.314175	0.314175
											ΔIg58/59	3324	2021-05-13	23	43	113.895	-1.04317	1.04317
											ΔIg58/59	3324	2021-05-13	23	44	123.69	8.75183	8.75183
											ΔIg58/59	3324	2021-05-13	23	45	119.476	4.53783	4.53783
											ΔIg58/59	3324	2021-05-13	23	46	118.124	3.18583	3.18583
											ΔIg58/59	3324	2021-05-13	23	47	117.198	2.25983	2.25983
											ΔIg58/59	3324	2021-05-13	23	48	116.887	1.94883	1.94883
											ΔIg58/59	3324	2021-05-13	23	49	104.036	-10.9022	10.9022
											ΔIg58/59	3324	2021-05-13	23	50	112.166	-2.77217	2.77217
											ΔIg58/59	3324	2021-05-13	23	51	108.06	-6.87817	6.87817
											ΔIg58/59	3324	2021-05-13	23	52	99.09	-15.8482	15.8482
											ΔIg58/59	3324	2021-05-13	23	53	116.565	1.62683	1.62683
											ΔIg58/59	3324	2021-05-13	23	54	112.443	-2.49517	2.49517
											ΔIg58/59	3324	2021-05-13	23	55	117.35	2.41183	2.41183
											ΔIg58/59	3324	2021-05-13	23	56	121.921	6.98283	6.98283
											ΔIg58/59	3324	2021-05-13	23	57	124.216	9.27783	9.27783
											ΔIg58/59	3324	2021-05-13	23	58	117.35	2.41183	2.41183
											ΔIg58/59	3324	2021-05-13	23	59	118.74	3.80183	3.80183
											ΔIg58/59	3324	2021-05-13	23	60	117.031	2.09283	2.09283
											ΔIg58/59	3324	2021-05-13	23	61	117.512	2.57383	2.57383
											ΔIg58/59	3324	2021-05-13	23	62	111.161	-3.77717	3.77717
											ΔIg58/59	3324	2021-05-13	23	63	113.933	-1.00517	1.00517
															Average	114.938
WT	3330	2021-05-13	17	1	-1.123	-5.60303	5.60303				ΔIg58/59	3325	2021-05-13	6	1	77.905	12.906	12.906
WT	3330	2021-05-13	17	2	-1.169	-5.64903	5.64903				ΔIg58/59	3325	2021-05-13	6	2	75.466	10.467	10.467
WT	3330	2021-05-13	17	3	5.856	1.37597	1.37597				ΔIg58/59	3325	2021-05-13	6	3	71.03	6.03104	6.03104
WT	3330	2021-05-13	17	4	9.728	5.24797	5.24797				ΔIg58/59	3325	2021-05-13	6	4	64.058	-0.940962	0.940962
WT	3330	2021-05-13	17	5	3.013	-1.46703	1.46703				ΔIg58/59	3325	2021-05-13	6	5	68.839	3.84004	3.84004
WT	3330	2021-05-13	17	6	12.2	7.71997	7.71997				ΔIg58/59	3325	2021-05-13	6	6	71.565	6.56604	6.56604
WT	3330	2021-05-13	17	7	9.09	4.60997	4.60997				ΔIg58/59	3325	2021-05-13	6	7	73.686	8.68704	8.68704
WT	3330	2021-05-13	17	8	10.784	6.30397	6.30397				ΔIg58/59	3325	2021-05-13	6	8	70.427	5.42804	5.42804
WT	3330	2021-05-13	17	9	-1.79	-6.27003	6.27003				ΔIg58/59	3325	2021-05-13	6	9	76.608	11.609	11.609
WT	3330	2021-05-13	17	10	11.592	7.11197	7.11197				ΔIg58/59	3325	2021-05-13	6	10	83.797	18.798	18.798
WT	3330	2021-05-13	17	11	5.599	1.11897	1.11897				ΔIg58/59	3325	2021-05-13	6	11	78.275	13.276	13.276
WT	3330	2021-05-13	17	12	1.102	-3.37803	3.37803				ΔIg58/59	3325	2021-05-13	6	12	80.538	15.539	15.539
WT	3330	2021-05-13	17	13	-6.34	-10.82	10.82				ΔIg58/59	3325	2021-05-13	6	13	88.755	23.756	23.756
WT	3330	2021-05-13	17	14	-7.989	-12.469	12.469				ΔIg58/59	3325	2021-05-13	6	14	61.783	-3.21596	3.21596
WT	3330	2021-05-13	17	15	-6.089	-10.569	10.569				ΔIg58/59	3325	2021-05-13	6	15	63.06	-1.93896	1.93896
WT	3330	2021-05-13	17	16	6.633	2.15297	2.15297				ΔIg58/59	3325	2021-05-13	6	16	66.801	1.80204	1.80204
WT	3330	2021-05-13	17	17	6.726	2.24597	2.24597				ΔIg58/59	3325	2021-05-13	6	17	66.501	1.50204	1.50204
WT	3330	2021-05-13	17	18	14.036	9.55597	9.55597				ΔIg58/59	3325	2021-05-13	6	18	66.801	1.80204	1.80204
WT	3330	2021-05-13	17	19	13.092	8.61197	8.61197				ΔIg58/59	3325	2021-05-13	6	19	68.629	3.63004	3.63004
WT	3330	2021-05-13	17	20	12.7	8.21997	8.21997				ΔIg58/59	3325	2021-05-13	6	20	64.983	-0.0159615	0.0159615
WT	3330	2021-05-13	17	21	11.929	7.44897	7.44897				ΔIg58/59	3325	2021-05-13	6	21	64.722	-0.276962	0.276962
WT	3330	2021-05-13	17	22	4.343	-0.137027	0.137027				ΔIg58/59	3325	2021-05-13	6	22	59.47	-5.52896	5.52896
WT	3330	2021-05-13	17	23	0.616	-3.86403	3.86403				ΔIg58/59	3325	2021-05-13	6	23	53.13	-11.869	11.869
WT	3330	2021-05-13	17	24	1.273	-3.20703	3.20703				ΔIg58/59	3325	2021-05-13	6	24	62.241	-2.75796	2.75796
WT	3330	2021-05-13	17	25	4.764	0.283973	0.283973				ΔIg58/59	3325	2021-05-13	6	25	63.435	-1.56396	1.56396
WT	3330	2021-05-13	17	26	8.616	4.13597	4.13597				ΔIg58/59	3325	2021-05-13	6	26	75.192	10.193	10.193
WT	3330	2021-05-13	17	27	6.459	1.97897	1.97897				ΔIg58/59	3325	2021-05-13	6	27	91.432	26.433	26.433
WT	3330	2021-05-13	17	28	4.236	-0.244027	0.244027				ΔIg58/59	3325	2021-05-13	6	28	58.392	-6.60696	6.60696
WT	3330	2021-05-13	17	29	8.531	4.05097	4.05097				ΔIg58/59	3325	2021-05-13	6	29	52.524	-12.475	12.475
WT	3330	2021-05-13	17	30	11.821	7.34097	7.34097				ΔIg58/59	3325	2021-05-13	6	30	61.449	-3.54996	3.54996
WT	3330	2021-05-13	17	31	8.326	3.84597	3.84597				ΔIg58/59	3325	2021-05-13	6	31	65.695	0.696038	0.696038
WT	3330	2021-05-13	17	32	2.663	-1.81703	1.81703				ΔIg58/59	3325	2021-05-13	6	32	67.694	2.69504	2.69504
WT	3330	2021-05-13	17	33	5.389	0.908973	0.908973				ΔIg58/59	3325	2021-05-13	6	33	67.834	2.83504	2.83504
WT	3330	2021-05-13	17	34	-8.471	-12.951	12.951				ΔIg58/59	3325	2021-05-13	6	34	69.228	4.22904	4.22904
WT	3330	2021-05-13	17	35	-15.945	-20.425	20.425				ΔIg58/59	3325	2021-05-13	6	35	68.749	3.75004	3.75004
WT	3330	2021-05-13	17	36	5.194	0.713973	0.713973				ΔIg58/59	3325	2021-05-13	6	36	63.905	-1.09396	1.09396
WT	3330	2021-05-13	17	37	8.366	3.88597	3.88597				ΔIg58/59	3325	2021-05-13	6	37	61.39	-3.60896	3.60896
											ΔIg58/59	3325	2021-05-13	6	38	61.54	-3.45896	3.45896
				Average	4.48003						ΔIg58/59	3325	2021-05-13	6	39	86.009	21.01	21.01
											ΔIg58/59	3325	2021-05-13	6	40	61.189	-3.80996	3.80996
											ΔIg58/59	3325	2021-05-13	6	41	66.114	1.11504	1.11504
											ΔIg58/59	3325	2021-05-13	6	42	67.329	2.33004	2.33004
											ΔIg58/59	3325	2021-05-13	6	43	64.819	-0.179962	0.179962
											ΔIg58/59	3325	2021-05-13	6	44	65.772	0.773038	0.773038
											ΔIg58/59	3325	2021-05-13	6	45	77.775	12.776	12.776
											ΔIg58/59	3325	2021-05-13	6	46	57.095	-7.90396	7.90396
											ΔIg58/59	3325	2021-05-13	6	47	55.408	-9.59096	9.59096
											ΔIg58/59	3325	2021-05-13	6	48	63.435	-1.56396	1.56396
											ΔIg58/59	3325	2021-05-13	6	49	61.607	-3.39196	3.39196
											ΔIg58/59	3325	2021-05-13	6	50	59.3	-5.69896	5.69896
											ΔIg58/59	3325	2021-05-13	6	51	60.341	-4.65796	4.65796
											ΔIg58/59	3325	2021-05-13	6	52	77.152	12.153	12.153
											ΔIg58/59	3325	2021-05-13	6	53	51.546	-13.453	13.453
											ΔIg58/59	3325	2021-05-13	6	54	71.565	6.56604	6.56604
											ΔIg58/59	3325	2021-05-13	6	55	64.179	-0.819962	0.819962
											ΔIg58/59	3325	2021-05-13	6	56	57.804	-7.19496	7.19496
											ΔIg58/59	3325	2021-05-13	6	57	56.31	-8.68896	8.68896
											ΔIg58/59	3325	2021-05-13	6	58	69.775	4.77604	4.77604
											ΔIg58/59	3325	2021-05-13	6	59	73.74	8.74104	8.74104
											ΔIg58/59	3325	2021-05-13	6	60	68.749	3.75004	3.75004
											ΔIg58/59	3325	2021-05-13	6	61	78.69	13.691	13.691
											ΔIg58/59	3325	2021-05-13	6	62	63.435	-1.56396	1.56396
											ΔIg58/59	3325	2021-05-13	6	63	59.534	-5.46496	5.46496
											ΔIg58/59	3325	2021-05-13	6	64	58.736	-6.26296	6.26296
											ΔIg58/59	3325	2021-05-13	6	65	50.711	-14.288	14.288
											ΔIg58/59	3325	2021-05-13	6	66	67.166	2.16704	2.16704
											ΔIg58/59	3325	2021-05-13	6	67	60.642	-4.35696	4.35696
											ΔIg58/59	3325	2021-05-13	6	68	56.659	-8.33996	8.33996
											ΔIg58/59	3325	2021-05-13	6	69	57.653	-7.34596	7.34596
											ΔIg58/59	3325	2021-05-13	6	70	59.036	-5.96296	5.96296
											ΔIg58/59	3325	2021-05-13	6	71	61.189	-3.80996	3.80996
											ΔIg58/59	3325	2021-05-13	6	72	53.13	-11.869	11.869
											ΔIg58/59	3325	2021-05-13	6	73	52.253	-12.746	12.746
											ΔIg58/59	3325	2021-05-13	6	74	43.958	-21.041	21.041
											ΔIg58/59	3325	2021-05-13	6	75	49.185	-15.814	15.814
											ΔIg58/59	3325	2021-05-13	6	76	47.406	-17.593	17.593
											ΔIg58/59	3325	2021-05-13	6	77	48.27	-16.729	16.729
											ΔIg58/59	3325	2021-05-13	6	78	57.724	-7.27496	7.27496
															Average	64.999
WT	3330	2021-05-13	20	1	131.082	-14.2492	14.2492				ΔIg58/59	3325	2021-05-13	19	1	93.366	-16.9273	16.9273
WT	3330	2021-05-13	20	2	135	-10.3312	10.3312				ΔIg58/59	3325	2021-05-13	19	2	104.597	-5.6963	5.6963
WT	3330	2021-05-13	20	3	144.881	-0.450175	0.450175				ΔIg58/59	3325	2021-05-13	19	3	106.858	-3.4353	3.4353
WT	3330	2021-05-13	20	4	140.732	-4.59918	4.59918				ΔIg58/59	3325	2021-05-13	19	4	103.57	-6.7233	6.7233
WT	3330	2021-05-13	20	5	135	-10.3312	10.3312				ΔIg58/59	3325	2021-05-13	19	5	106.189	-4.1043	4.1043
WT	3330	2021-05-13	20	6	128.66	-16.6712	16.6712				ΔIg58/59	3325	2021-05-13	19	6	108.712	-1.5813	1.5813
WT	3330	2021-05-13	20	7	159.228	13.8968	13.8968				ΔIg58/59	3325	2021-05-13	19	7	112.782	2.4887	2.4887
WT	3330	2021-05-13	20	8	159.075	13.7438	13.7438				ΔIg58/59	3325	2021-05-13	19	8	116.565	6.2717	6.2717
WT	3330	2021-05-13	20	9	137.49	-7.84118	7.84118				ΔIg58/59	3325	2021-05-13	19	9	112.249	1.9557	1.9557
WT	3330	2021-05-13	20	10	147.265	1.93382	1.93382				ΔIg58/59	3325	2021-05-13	19	10	113.199	2.9057	2.9057
WT	3330	2021-05-13	20	11	136.79	-8.54118	8.54118				ΔIg58/59	3325	2021-05-13	19	11	105.333	-4.9603	4.9603
WT	3330	2021-05-13	20	12	137.603	-7.72818	7.72818				ΔIg58/59	3325	2021-05-13	19	12	106.699	-3.5943	3.5943
WT	3330	2021-05-13	20	13	152.354	7.02282	7.02282				ΔIg58/59	3325	2021-05-13	19	13	119.982	9.6887	9.6887
WT	3330	2021-05-13	20	14	149.826	4.49482	4.49482				ΔIg58/59	3325	2021-05-13	19	14	118.179	7.8857	7.8857
WT	3330	2021-05-13	20	15	136.685	-8.64618	8.64618				ΔIg58/59	3325	2021-05-13	19	15	107.021	-3.2723	3.2723
WT	3330	2021-05-13	20	16	137.203	-8.12818	8.12818				ΔIg58/59	3325	2021-05-13	19	16	107.592	-2.7013	2.7013
WT	3330	2021-05-13	20	17	130.486	-14.8452	14.8452				ΔIg58/59	3325	2021-05-13	19	17	112.319	2.0257	2.0257
WT	3330	2021-05-13	20	18	142.253	-3.07818	3.07818				ΔIg58/59	3325	2021-05-13	19	18	81.469	-28.8243	28.8243
WT	3330	2021-05-13	20	19	150.524	5.19282	5.19282				ΔIg58/59	3325	2021-05-13	19	19	112.479	2.1857	2.1857
WT	3330	2021-05-13	20	20	146.592	1.26082	1.26082				ΔIg58/59	3325	2021-05-13	19	20	115.408	5.1147	5.1147
WT	3330	2021-05-13	20	21	144.728	-0.603175	0.603175				ΔIg58/59	3325	2021-05-13	19	21	114.538	4.2447	4.2447
WT	3330	2021-05-13	20	22	149.036	3.70482	3.70482				ΔIg58/59	3325	2021-05-13	19	22	116.565	6.2717	6.2717
WT	3330	2021-05-13	20	23	153.435	8.10382	8.10382				ΔIg58/59	3325	2021-05-13	19	23	118.61	8.3167	8.3167
WT	3330	2021-05-13	20	24	153.435	8.10382	8.10382				ΔIg58/59	3325	2021-05-13	19	24	109.29	-1.0033	1.0033
WT	3330	2021-05-13	20	25	152.447	7.11582	7.11582				ΔIg58/59	3325	2021-05-13	19	25	110.186	-0.107298	0.107298
WT	3330	2021-05-13	20	26	148.736	3.40482	3.40482				ΔIg58/59	3325	2021-05-13	19	26	101.094	-9.1993	9.1993
WT	3330	2021-05-13	20	27	151.477	6.14582	6.14582				ΔIg58/59	3325	2021-05-13	19	27	104.444	-5.8493	5.8493
WT	3330	2021-05-13	20	28	150.945	5.61382	5.61382				ΔIg58/59	3325	2021-05-13	19	28	110.113	-0.180298	0.180298
WT	3330	2021-05-13	20	29	150.642	5.31082	5.31082				ΔIg58/59	3325	2021-05-13	19	29	111.949	1.6557	1.6557
WT	3330	2021-05-13	20	30	146.889	1.55782	1.55782				ΔIg58/59	3325	2021-05-13	19	30	99.462	-10.8313	10.8313
WT	3330	2021-05-13	20	31	151.477	6.14582	6.14582				ΔIg58/59	3325	2021-05-13	19	31	109.093	-1.2003	1.2003
WT	3330	2021-05-13	20	32	160.201	14.8698	14.8698				ΔIg58/59	3325	2021-05-13	19	32	108.435	-1.8583	1.8583
WT	3330	2021-05-13	20	33	139.939	-5.39218	5.39218				ΔIg58/59	3325	2021-05-13	19	33	111.038	0.744702	0.744702
WT	3330	2021-05-13	20	34	137.862	-7.46918	7.46918				ΔIg58/59	3325	2021-05-13	19	34	109.983	-0.310298	0.310298
WT	3330	2021-05-13	20	35	145.008	-0.323175	0.323175				ΔIg58/59	3325	2021-05-13	19	35	110.136	-0.157298	0.157298
WT	3330	2021-05-13	20	36	143.881	-1.45018	1.45018				ΔIg58/59	3325	2021-05-13	19	36	114.228	3.9347	3.9347
WT	3330	2021-05-13	20	37	136.548	-8.78318	8.78318				ΔIg58/59	3325	2021-05-13	19	37	117.031	6.7377	6.7377
WT	3330	2021-05-13	20	38	139.185	-6.14618	6.14618				ΔIg58/59	3325	2021-05-13	19	38	116.565	6.2717	6.2717
WT	3330	2021-05-13	20	39	131.987	-13.3442	13.3442				ΔIg58/59	3325	2021-05-13	19	39	114.905	4.6117	4.6117
WT	3330	2021-05-13	20	40	137.07	-8.26118	8.26118				ΔIg58/59	3325	2021-05-13	19	40	95.711	-14.5823	14.5823
WT	3330	2021-05-13	20	41	143.297	-2.03418	2.03418				ΔIg58/59	3325	2021-05-13	19	41	112.62	2.3267	2.3267
WT	3330	2021-05-13	20	42	142.595	-2.73618	2.73618				ΔIg58/59	3325	2021-05-13	19	42	112.443	2.1497	2.1497
WT	3330	2021-05-13	20	43	143.13	-2.20118	2.20118				ΔIg58/59	3325	2021-05-13	19	43	113.962	3.6687	3.6687
WT	3330	2021-05-13	20	44	155.045	9.71382	9.71382				ΔIg58/59	3325	2021-05-13	19	44	114.905	4.6117	4.6117
WT	3330	2021-05-13	20	45	154.058	8.72682	8.72682				ΔIg58/59	3325	2021-05-13	19	45	116.996	6.7027	6.7027
WT	3330	2021-05-13	20	46	152.7	7.36882	7.36882				ΔIg58/59	3325	2021-05-13	19	46	124.114	13.8207	13.8207
WT	3330	2021-05-13	20	47	149.381	4.04982	4.04982				ΔIg58/59	3325	2021-05-13	19	47	120.801	10.5077	10.5077
WT	3330	2021-05-13	20	48	151.074	5.74282	5.74282
WT	3330	2021-05-13	20	49	155.095	9.76382	9.76382								Average	110.293
WT	3330	2021-05-13	20	50	154.134	8.80282	8.80282
WT	3330	2021-05-13	20	51	147.465	2.13382	2.13382
WT	3330	2021-05-13	20	52	146.31	0.978825	0.978825
WT	3330	2021-05-13	20	53	148.841	3.50982	3.50982
WT	3330	2021-05-13	20	54	150.422	5.09082	5.09082
WT	3330	2021-05-13	20	55	149.036	3.70482	3.70482
WT	3330	2021-05-13	20	56	143.344	-1.98718	1.98718
WT	3330	2021-05-13	20	57	134.293	-11.0382	11.0382
				Average	145.331
WT	3640	2021-05-13	11	1	97.853	-0.876714	0.876714				ΔIg58/59	3326	2021-05-13	35	1	83.191	-4.76433	4.76433
WT	3640	2021-05-13	11	2	91.637	-7.09271	7.09271				ΔIg58/59	3326	2021-05-13	35	2	87.563	-0.392333	0.392333
WT	3640	2021-05-13	11	3	106.699	7.96929	7.96929				ΔIg58/59	3326	2021-05-13	35	3	84.174	-3.78133	3.78133
WT	3640	2021-05-13	11	4	92.121	-6.60871	6.60871				ΔIg58/59	3326	2021-05-13	35	4	91.273	3.31767	3.31767
WT	3640	2021-05-13	11	5	92.862	-5.86771	5.86771				ΔIg58/59	3326	2021-05-13	35	5	64.44	-23.5153	23.5153
WT	3640	2021-05-13	11	6	96.116	-2.61371	2.61371				ΔIg58/59	3326	2021-05-13	35	6	91.364	3.40867	3.40867
WT	3640	2021-05-13	11	7	91.591	-7.13871	7.13871				ΔIg58/59	3326	2021-05-13	35	7	94.574	6.61867	6.61867
WT	3640	2021-05-13	11	8	90	-8.72971	8.72971				ΔIg58/59	3326	2021-05-13	35	8	68.749	-19.2063	19.2063
WT	3640	2021-05-13	11	9	108.435	9.70529	9.70529				ΔIg58/59	3326	2021-05-13	35	9	87.337	-0.618333	0.618333
WT	3640	2021-05-13	11	10	98.393	-0.336714	0.336714				ΔIg58/59	3326	2021-05-13	35	10	90	2.04467	2.04467
WT	3640	2021-05-13	11	11	95.947	-2.78271	2.78271				ΔIg58/59	3326	2021-05-13	35	11	86.82	-1.13533	1.13533
WT	3640	2021-05-13	11	12	108.435	9.70529	9.70529				ΔIg58/59	3326	2021-05-13	35	12	85.236	-2.71933	2.71933
WT	3640	2021-05-13	11	13	100.784	2.05429	2.05429				ΔIg58/59	3326	2021-05-13	35	13	83.928	-4.02733	4.02733
WT	3640	2021-05-13	11	14	108.435	9.70529	9.70529				ΔIg58/59	3326	2021-05-13	35	14	76.218	-11.7373	11.7373
WT	3640	2021-05-13	11	15	100.62	1.89029	1.89029				ΔIg58/59	3326	2021-05-13	35	15	109.179	21.2237	21.2237
WT	3640	2021-05-13	11	16	90	-8.72971	8.72971				ΔIg58/59	3326	2021-05-13	35	16	105.068	17.1127	17.1127
WT	3640	2021-05-13	11	17	90	-8.72971	8.72971				ΔIg58/59	3326	2021-05-13	35	17	72.35	-15.6053	15.6053
WT	3640	2021-05-13	11	18	95.711	-3.01871	3.01871				ΔIg58/59	3326	2021-05-13	35	18	70.463	-17.4923	17.4923
WT	3640	2021-05-13	11	19	96.71	-2.01971	2.01971				ΔIg58/59	3326	2021-05-13	35	19	94.316	6.36067	6.36067
WT	3640	2021-05-13	11	20	97.595	-1.13471	1.13471				ΔIg58/59	3326	2021-05-13	35	20	83.418	-4.53733	4.53733
WT	3640	2021-05-13	11	21	93.945	-4.78471	4.78471				ΔIg58/59	3326	2021-05-13	35	21	112.932	24.9767	24.9767
WT	3640	2021-05-13	11	22	104.744	6.01429	6.01429				ΔIg58/59	3326	2021-05-13	35	22	97.125	9.16967	9.16967
WT	3640	2021-05-13	11	23	99.689	0.959286	0.959286				ΔIg58/59	3326	2021-05-13	35	23	74.624	-13.3313	13.3313
WT	3640	2021-05-13	11	24	99.66	0.930286	0.930286				ΔIg58/59	3326	2021-05-13	35	24	64.359	-23.5963	23.5963
WT	3640	2021-05-13	11	25	105.709	6.97929	6.97929				ΔIg58/59	3326	2021-05-13	35	25	101.041	13.0857	13.0857
WT	3640	2021-05-13	11	26	104.036	5.30629	5.30629				ΔIg58/59	3326	2021-05-13	35	26	103.496	15.5407	15.5407
WT	3640	2021-05-13	11	27	72.35	-26.3797	26.3797				ΔIg58/59	3326	2021-05-13	35	27	91.146	3.19067	3.19067
WT	3640	2021-05-13	11	28	103.449	4.71929	4.71929				ΔIg58/59	3326	2021-05-13	35	28	96.71	8.75467	8.75467
WT	3640	2021-05-13	11	29	108.435	9.70529	9.70529				ΔIg58/59	3326	2021-05-13	35	29	95.44	7.48467	7.48467
WT	3640	2021-05-13	11	30	108.435	9.70529	9.70529				ΔIg58/59	3326	2021-05-13	35	30	72.553	-15.4023	15.4023
WT	3640	2021-05-13	11	31	108.435	9.70529	9.70529				ΔIg58/59	3326	2021-05-13	35	31	78.311	-9.64433	9.64433
WT	3640	2021-05-13	11	32	101.31	2.58029	2.58029				ΔIg58/59	3326	2021-05-13	35	32	104.036	16.0807	16.0807
WT	3640	2021-05-13	11	33	97.125	-1.60471	1.60471				ΔIg58/59	3326	2021-05-13	35	33	92.386	4.43067	4.43067
WT	3640	2021-05-13	11	34	96.009	-2.72071	2.72071				ΔIg58/59	3326	2021-05-13	35	34	107.526	19.5707	19.5707
WT	3640	2021-05-13	11	35	102.265	3.53529	3.53529				ΔIg58/59	3326	2021-05-13	35	35	84.508	-3.44733	3.44733
											ΔIg58/59	3326	2021-05-13	35	36	80.538	-7.41733	7.41733
				Average	98.7297
															Average	87.9553
WT	3640	2021-05-13	14	1	75.964	-28.9614	28.9614				ΔIg58/59	3326	2021-05-13	40 bottom	1	92.862	15.2628	15.2628
WT	3640	2021-05-13	14	2	106.39	1.46458	1.46458				ΔIg58/59	3326	2021-05-13	40 bottom	2	90	12.4008	12.4008
WT	3640	2021-05-13	14	3	105.642	0.716583	0.716583				ΔIg58/59	3326	2021-05-13	40 bottom	3	79.38	1.78078	1.78078
WT	3640	2021-05-13	14	4	107.526	2.60058	2.60058				ΔIg58/59	3326	2021-05-13	40 bottom	4	75.256	-2.34322	2.34322
WT	3640	2021-05-13	14	5	107.475	2.54958	2.54958				ΔIg58/59	3326	2021-05-13	40 bottom	5	78.111	0.511778	0.511778
WT	3640	2021-05-13	14	6	100.981	-3.94442	3.94442				ΔIg58/59	3326	2021-05-13	40 bottom	6	72.759	-4.84022	4.84022
WT	3640	2021-05-13	14	7	94.574	-10.3514	10.3514				ΔIg58/59	3326	2021-05-13	40 bottom	7	69.228	-8.37122	8.37122
WT	3640	2021-05-13	14	8	88.493	-16.4324	16.4324				ΔIg58/59	3326	2021-05-13	40 bottom	8	74.745	-2.85422	2.85422
WT	3640	2021-05-13	14	9	105.255	0.329583	0.329583				ΔIg58/59	3326	2021-05-13	40 bottom	9	78.69	1.09078	1.09078
WT	3640	2021-05-13	14	10	108.435	3.50958	3.50958				ΔIg58/59	3326	2021-05-13	40 bottom	10	93.013	15.4138	15.4138
WT	3640	2021-05-13	14	11	107.819	2.89358	2.89358				ΔIg58/59	3326	2021-05-13	40 bottom	11	80.134	2.53478	2.53478
WT	3640	2021-05-13	14	12	106.587	1.66158	1.66158				ΔIg58/59	3326	2021-05-13	40 bottom	12	80.838	3.23878	3.23878
WT	3640	2021-05-13	14	13	102.095	-2.83042	2.83042				ΔIg58/59	3326	2021-05-13	40 bottom	13	69.444	-8.15522	8.15522
WT	3640	2021-05-13	14	14	111.038	6.11258	6.11258				ΔIg58/59	3326	2021-05-13	40 bottom	14	72.897	-4.70222	4.70222
WT	3640	2021-05-13	14	15	91.193	-13.7324	13.7324				ΔIg58/59	3326	2021-05-13	40 bottom	15	78.69	1.09078	1.09078
WT	3640	2021-05-13	14	16	94.899	-10.0264	10.0264				ΔIg58/59	3326	2021-05-13	40 bottom	16	66.371	-11.2282	11.2282
WT	3640	2021-05-13	14	17	116.565	11.6396	11.6396				ΔIg58/59	3326	2021-05-13	40 bottom	17	75.256	-2.34322	2.34322
WT	3640	2021-05-13	14	18	109.093	4.16758	4.16758				ΔIg58/59	3326	2021-05-13	40 bottom	18	79.824	2.22478	2.22478
WT	3640	2021-05-13	14	19	106.39	1.46458	1.46458				ΔIg58/59	3326	2021-05-13	40 bottom	19	70.907	-6.69222	6.69222
WT	3640	2021-05-13	14	20	107.65	2.72458	2.72458				ΔIg58/59	3326	2021-05-13	40 bottom	20	81.384	3.78478	3.78478
WT	3640	2021-05-13	14	21	113.199	8.27358	8.27358				ΔIg58/59	3326	2021-05-13	40 bottom	21	82.147	4.54778	4.54778
WT	3640	2021-05-13	14	22	110.556	5.63058	5.63058				ΔIg58/59	3326	2021-05-13	40 bottom	22	83.48	5.88078	5.88078
WT	3640	2021-05-13	14	23	95.711	-9.21442	9.21442				ΔIg58/59	3326	2021-05-13	40 bottom	23	77.619	0.0197778	0.0197778
WT	3640	2021-05-13	14	24	80.181	-24.7444	24.7444				ΔIg58/59	3326	2021-05-13	40 bottom	24	81.87	4.27078	4.27078
WT	3640	2021-05-13	14	25	111.801	6.87558	6.87558				ΔIg58/59	3326	2021-05-13	40 bottom	25	74.055	-3.54422	3.54422
WT	3640	2021-05-13	14	26	111.038	6.11258	6.11258				ΔIg58/59	3326	2021-05-13	40 bottom	26	71.565	-6.03422	6.03422
WT	3640	2021-05-13	14	27	105.709	0.783583	0.783583				ΔIg58/59	3326	2021-05-13	40 bottom	27	64.654	-12.9452	12.9452
WT	3640	2021-05-13	14	28	105.422	0.496583	0.496583
WT	3640	2021-05-13	14	29	105.642	0.716583	0.716583								Average	77.5992
WT	3640	2021-05-13	14	30	116.565	11.6396	11.6396
WT	3640	2021-05-13	14	31	110.956	6.03058	6.03058				ΔIg58/59	3326	2021-05-13	40 top	28	60.068	-13.2552	13.2552
WT	3640	2021-05-13	14	32	112.782	7.85658	7.85658				ΔIg58/59	3326	2021-05-13	40 top	29	73.74	0.416773	0.416773
WT	3640	2021-05-13	14	33	110.225	5.29958	5.29958				ΔIg58/59	3326	2021-05-13	40 top	30	83.66	10.3368	10.3368
WT	3640	2021-05-13	14	34	111.448	6.52258	6.52258				ΔIg58/59	3326	2021-05-13	40 top	31	78.69	5.36677	5.36677
WT	3640	2021-05-13	14	35	109.537	4.61158	4.61158				ΔIg58/59	3326	2021-05-13	40 top	32	67.286	-6.03723	6.03723
WT	3640	2021-05-13	14	36	112.479	7.55358	7.55358				ΔIg58/59	3326	2021-05-13	40 top	33	70.56	-2.76323	2.76323
											ΔIg58/59	3326	2021-05-13	40 top	34	66.371	-6.95223	6.95223
				Average	104.925						ΔIg58/59	3326	2021-05-13	40 top	35	68.629	-4.69423	4.69423
											ΔIg58/59	3326	2021-05-13	40 top	36	56.31	-17.0132	17.0132
											ΔIg58/59	3326	2021-05-13	40 top	37	85.515	12.1918	12.1918
											ΔIg58/59	3326	2021-05-13	40 top	38	68.629	-4.69423	4.69423
											ΔIg58/59	3326	2021-05-13	40 top	39	66.038	-7.28523	7.28523
											ΔIg58/59	3326	2021-05-13	40 top	40	59.886	-13.4372	13.4372
											ΔIg58/59	3326	2021-05-13	40 top	41	86.424	13.1008	13.1008
											ΔIg58/59	3326	2021-05-13	40 top	42	91.397	18.0738	18.0738
											ΔIg58/59	3326	2021-05-13	40 top	43	97.765	24.4418	24.4418
											ΔIg58/59	3326	2021-05-13	40 top	44	80.074	6.75077	6.75077
											ΔIg58/59	3326	2021-05-13	40 top	45	69.075	-4.24823	4.24823
											ΔIg58/59	3326	2021-05-13	40 top	46	60.018	-13.3052	13.3052
											ΔIg58/59	3326	2021-05-13	40 top	47	60.945	-12.3782	12.3782
											ΔIg58/59	3326	2021-05-13	40 top	48	72.031	-1.29223	1.29223
											ΔIg58/59	3326	2021-05-13	40 top	49	90	16.6768	16.6768
															Average	73.3232
						Mean Absolute Deviation (WT)	6.19069										Mean Absolute Deviation (ΔIg58/98)	6.85249
																	T-test	0.180393

## Sheet: Fig 1E (12-months)
Absolute Deviation of the Z-disk Angle (6-months)
						Deviation	Absolute Deviation										Deviation	Absolute Deviation
Genotype	Animal	Date of Image	Image #	Sarcomere	Angle	ΔAngle	AbsVal				Genotype	Animal	Date of Image	Image #	Sarcomere	Angle	ΔAngle	AbsVal
WT	3149	2021-03-25	12	1	46.397	11.2684	11.2684				ΔIg58/59	3139	2021-03-25	1	1	26.878	8.95084	8.95084
WT	3149	2021-03-25	12	2	40.426	5.2974	5.2974				ΔIg58/59	3139	2021-03-25	1	2	24.775	6.84784	6.84784
WT	3149	2021-03-25	12	3	40.426	5.2974	5.2974				ΔIg58/59	3139	2021-03-25	1	3	10.62	-7.30716	7.30716
WT	3149	2021-03-25	12	4	38.66	3.5314	3.5314				ΔIg58/59	3139	2021-03-25	1	4	-5.572	-23.4992	23.4992
WT	3149	2021-03-25	12	5	36.87	1.7414	1.7414				ΔIg58/59	3139	2021-03-25	1	5	15.173	-2.75416	2.75416
WT	3149	2021-03-25	12	6	33.024	-2.1046	2.1046				ΔIg58/59	3139	2021-03-25	1	6	20.556	2.62884	2.62884
WT	3149	2021-03-25	12	7	41.455	6.3264	6.3264				ΔIg58/59	3139	2021-03-25	1	7	35.538	17.6108	17.6108
WT	3149	2021-03-25	12	8	44.193	9.0644	9.0644				ΔIg58/59	3139	2021-03-25	1	8	21.161	3.23384	3.23384
WT	3149	2021-03-25	12	9	45	9.8714	9.8714				ΔIg58/59	3139	2021-03-25	1	9	19.179	1.25184	1.25184
WT	3149	2021-03-25	12	10	37.304	2.1754	2.1754				ΔIg58/59	3139	2021-03-25	1	10	11.689	-6.23816	6.23816
WT	3149	2021-03-25	12	11	38.53	3.4014	3.4014				ΔIg58/59	3139	2021-03-25	1	11	12.265	-5.66216	5.66216
WT	3149	2021-03-25	12	12	41.987	6.8584	6.8584				ΔIg58/59	3139	2021-03-25	1	12	-5.711	-23.6382	23.6382
WT	3149	2021-03-25	12	13	26.114	-9.0146	9.0146				ΔIg58/59	3139	2021-03-25	1	13	26.003	8.07584	8.07584
WT	3149	2021-03-25	12	14	27.897	-7.2316	7.2316				ΔIg58/59	3139	2021-03-25	1	14	25.463	7.53584	7.53584
WT	3149	2021-03-25	12	15	30.579	-4.5496	4.5496				ΔIg58/59	3139	2021-03-25	1	15	26.565	8.63784	8.63784
WT	3149	2021-03-25	12	16	28.968	-6.1606	6.1606				ΔIg58/59	3139	2021-03-25	1	16	-7.765	-25.6922	25.6922
WT	3149	2021-03-25	12	17	45	9.8714	9.8714				ΔIg58/59	3139	2021-03-25	1	17	14.574	-3.35316	3.35316
WT	3149	2021-03-25	12	18	39.806	4.6774	4.6774				ΔIg58/59	3139	2021-03-25	1	18	-17.65	-35.5772	35.5772
WT	3149	2021-03-25	12	19	40.601	5.4724	5.4724				ΔIg58/59	3139	2021-03-25	1	19	27.35	9.42284	9.42284
WT	3149	2021-03-25	12	20	30.256	-4.8726	4.8726				ΔIg58/59	3139	2021-03-25	1	20	5.194	-12.7332	12.7332
WT	3149	2021-03-25	12	21	25.278	-9.8506	9.8506				ΔIg58/59	3139	2021-03-25	1	21	24.228	6.30084	6.30084
WT	3149	2021-03-25	12	22	30.964	-4.1646	4.1646				ΔIg58/59	3139	2021-03-25	1	22	23.575	5.64784	5.64784
WT	3149	2021-03-25	12	23	27.121	-8.0076	8.0076				ΔIg58/59	3139	2021-03-25	1	23	30.466	12.5388	12.5388
WT	3149	2021-03-25	12	24	25.866	-9.2626	9.2626				ΔIg58/59	3139	2021-03-25	1	24	29.249	11.3218	11.3218
WT	3149	2021-03-25	12	25	25.56	-9.5686	9.5686				ΔIg58/59	3139	2021-03-25	1	25	-6.71	-24.6372	24.6372
WT	3149	2021-03-25	12	26	27.897	-7.2316	7.2316				ΔIg58/59	3139	2021-03-25	1	26	21.801	3.87384	3.87384
WT	3149	2021-03-25	12	27	31.921	-3.2076	3.2076				ΔIg58/59	3139	2021-03-25	1	27	18.034	0.106837	0.106837
WT	3149	2021-03-25	12	28	43.958	8.8294	8.8294				ΔIg58/59	3139	2021-03-25	1	28	34.824	16.8968	16.8968
WT	3149	2021-03-25	12	29	40.601	5.4724	5.4724				ΔIg58/59	3139	2021-03-25	1	29	8.746	-9.18116	9.18116
WT	3149	2021-03-25	12	30	35.942	0.8134	0.8134				ΔIg58/59	3139	2021-03-25	1	30	15.751	-2.17616	2.17616
WT	3149	2021-03-25	12	31	38.66	3.5314	3.5314				ΔIg58/59	3139	2021-03-25	1	31	26.565	8.63784	8.63784
WT	3149	2021-03-25	12	32	35.929	0.8004	0.8004				ΔIg58/59	3139	2021-03-25	1	32	19.44	1.51284	1.51284
WT	3149	2021-03-25	12	33	34.114	-1.0146	1.0146				ΔIg58/59	3139	2021-03-25	1	33	24.677	6.74984	6.74984
WT	3149	2021-03-25	12	34	28.443	-6.6856	6.6856				ΔIg58/59	3139	2021-03-25	1	34	14.676	-3.25116	3.25116
WT	3149	2021-03-25	12	35	29.055	-6.0736	6.0736				ΔIg58/59	3139	2021-03-25	1	35	15.068	-2.85916	2.85916
WT	3149	2021-03-25	12	36	34.548	-0.5806	0.5806				ΔIg58/59	3139	2021-03-25	1	36	22.782	4.85484	4.85484
WT	3149	2021-03-25	12	37	26.565	-8.5636	8.5636				ΔIg58/59	3139	2021-03-25	1	37	17.879	-0.0481633	0.0481633
WT	3149	2021-03-25	12	38	27.072	-8.0566	8.0566				ΔIg58/59	3139	2021-03-25	1	38	20.556	2.62884	2.62884
WT	3149	2021-03-25	12	39	35.655	0.5264	0.5264				ΔIg58/59	3139	2021-03-25	1	39	23.025	5.09784	5.09784
WT	3149	2021-03-25	12	40	39.898	4.7694	4.7694				ΔIg58/59	3139	2021-03-25	1	40	19.093	1.16584	1.16584
WT	3149	2021-03-25	12	41	32.681	-2.4476	2.4476				ΔIg58/59	3139	2021-03-25	1	41	8.746	-9.18116	9.18116
WT	3149	2021-03-25	12	42	33.69	-1.4386	1.4386				ΔIg58/59	3139	2021-03-25	1	42	22.62	4.69284	4.69284
WT	3149	2021-03-25	12	43	32.905	-2.2236	2.2236				ΔIg58/59	3139	2021-03-25	1	43	47.386	29.4588	29.4588
WT	3149	2021-03-25	12	44	37.875	2.7464	2.7464				ΔIg58/59	3139	2021-03-25	1	44	13.134	-4.79316	4.79316
WT	3149	2021-03-25	12	45	38.501	3.3724	3.3724				ΔIg58/59	3139	2021-03-25	1	45	16.699	-1.22816	1.22816
WT	3149	2021-03-25	12	46	33.69	-1.4386	1.4386				ΔIg58/59	3139	2021-03-25	1	46	20.915	2.98784	2.98784
WT	3149	2021-03-25	12	47	39.401	4.2724	4.2724				ΔIg58/59	3139	2021-03-25	1	47	23.051	5.12384	5.12384
WT	3149	2021-03-25	12	48	38.047	2.9184	2.9184				ΔIg58/59	3139	2021-03-25	1	48	24.102	6.17484	6.17484
WT	3149	2021-03-25	12	49	35.789	0.6604	0.6604				ΔIg58/59	3139	2021-03-25	1	49	11.768	-6.15916	6.15916
WT	3149	2021-03-25	12	50	35.311	0.1824	0.1824
				Average	35.1286										Average	17.9272
WT	3149	2021-03-25	7	1	39.44	-0.54373	0.54373				ΔIg58/59	3139	2021-03-25	39	1	37.694	12.2914	12.2914
WT	3149	2021-03-25	7	2	43.531	3.54727	3.54727				ΔIg58/59	3139	2021-03-25	39	2	31.329	5.92643	5.92643
WT	3149	2021-03-25	7	3	41.73	1.74627	1.74627				ΔIg58/59	3139	2021-03-25	39	3	36.87	11.4674	11.4674
WT	3149	2021-03-25	7	4	42.51	2.52627	2.52627				ΔIg58/59	3139	2021-03-25	39	4	34.287	8.88443	8.88443
WT	3149	2021-03-25	7	5	39.806	-0.17773	0.17773				ΔIg58/59	3139	2021-03-25	39	5	24.444	-0.958574	0.958574
WT	3149	2021-03-25	7	6	37.476	-2.50773	2.50773				ΔIg58/59	3139	2021-03-25	39	6	14.534	-10.8686	10.8686
WT	3149	2021-03-25	7	7	39.806	-0.17773	0.17773				ΔIg58/59	3139	2021-03-25	39	7	25.017	-0.385574	0.385574
WT	3149	2021-03-25	7	8	33.69	-6.29373	6.29373				ΔIg58/59	3139	2021-03-25	39	8	24.057	-1.34557	1.34557
WT	3149	2021-03-25	7	9	39.155	-0.82873	0.82873				ΔIg58/59	3139	2021-03-25	39	9	21.801	-3.60157	3.60157
WT	3149	2021-03-25	7	10	40.956	0.97227	0.97227				ΔIg58/59	3139	2021-03-25	39	10	32.55	7.14743	7.14743
WT	3149	2021-03-25	7	11	34.824	-5.15973	5.15973				ΔIg58/59	3139	2021-03-25	39	11	32.471	7.06843	7.06843
WT	3149	2021-03-25	7	12	33.311	-6.67273	6.67273				ΔIg58/59	3139	2021-03-25	39	12	14.323	-11.0796	11.0796
WT	3149	2021-03-25	7	13	32.381	-7.60273	7.60273				ΔIg58/59	3139	2021-03-25	39	13	20.925	-4.47757	4.47757
WT	3149	2021-03-25	7	14	34.695	-5.28873	5.28873				ΔIg58/59	3139	2021-03-25	39	14	48.013	22.6104	22.6104
WT	3149	2021-03-25	7	15	36.87	-3.11373	3.11373				ΔIg58/59	3139	2021-03-25	39	15	21.595	-3.80757	3.80757
WT	3149	2021-03-25	7	16	34.509	-5.47473	5.47473				ΔIg58/59	3139	2021-03-25	39	16	20.095	-5.30757	5.30757
WT	3149	2021-03-25	7	17	38.29	-1.69373	1.69373				ΔIg58/59	3139	2021-03-25	39	17	28.443	3.04043	3.04043
WT	3149	2021-03-25	7	18	39.207	-0.77673	0.77673				ΔIg58/59	3139	2021-03-25	39	18	25.115	-0.287574	0.287574
WT	3149	2021-03-25	7	19	38.211	-1.77273	1.77273				ΔIg58/59	3139	2021-03-25	39	19	11.31	-14.0926	14.0926
WT	3149	2021-03-25	7	20	30.964	-9.01973	9.01973				ΔIg58/59	3139	2021-03-25	39	20	25.514	0.111426	0.111426
WT	3149	2021-03-25	7	21	39.611	-0.37273	0.37273				ΔIg58/59	3139	2021-03-25	39	21	24.444	-0.958574	0.958574
WT	3149	2021-03-25	7	22	40.972	0.98827	0.98827				ΔIg58/59	3139	2021-03-25	39	22	16.39	-9.01257	9.01257
WT	3149	2021-03-25	7	23	48.077	8.09327	8.09327				ΔIg58/59	3139	2021-03-25	39	23	20.41	-4.99257	4.99257
WT	3149	2021-03-25	7	24	47.045	7.06127	7.06127				ΔIg58/59	3139	2021-03-25	39	24	28.301	2.89843	2.89843
WT	3149	2021-03-25	7	25	39.019	-0.96473	0.96473				ΔIg58/59	3139	2021-03-25	39	25	30.174	4.77143	4.77143
WT	3149	2021-03-25	7	26	40.365	0.38127	0.38127				ΔIg58/59	3139	2021-03-25	39	26	24.146	-1.25657	1.25657
WT	3149	2021-03-25	7	27	50.194	10.2103	10.2103				ΔIg58/59	3139	2021-03-25	39	27	18.97	-6.43257	6.43257
WT	3149	2021-03-25	7	28	37.875	-2.10873	2.10873				ΔIg58/59	3139	2021-03-25	39	28	41.532	16.1294	16.1294
WT	3149	2021-03-25	7	29	43.698	3.71427	3.71427				ΔIg58/59	3139	2021-03-25	39	29	8.881	-16.5216	16.5216
WT	3149	2021-03-25	7	30	29.745	-10.2387	10.2387				ΔIg58/59	3139	2021-03-25	39	30	23.199	-2.20357	2.20357
WT	3149	2021-03-25	7	31	55.008	15.0243	15.0243				ΔIg58/59	3139	2021-03-25	39	31	28.301	2.89843	2.89843
WT	3149	2021-03-25	7	32	45.881	5.89727	5.89727				ΔIg58/59	3139	2021-03-25	39	32	31.661	6.25843	6.25843
WT	3149	2021-03-25	7	33	40.865	0.88127	0.88127				ΔIg58/59	3139	2021-03-25	39	33	26.565	1.16243	1.16243
WT	3149	2021-03-25	7	34	38.047	-1.93673	1.93673				ΔIg58/59	3139	2021-03-25	39	34	33.69	8.28743	8.28743
WT	3149	2021-03-25	7	35	41.634	1.65027	1.65027				ΔIg58/59	3139	2021-03-25	39	35	23.962	-1.44057	1.44057
WT	3149	2021-03-25	7	36	45	5.01627	5.01627				ΔIg58/59	3139	2021-03-25	39	36	22.218	-3.18457	3.18457
WT	3149	2021-03-25	7	37	45	5.01627	5.01627				ΔIg58/59	3139	2021-03-25	39	37	14.621	-10.7816	10.7816
											ΔIg58/59	3139	2021-03-25	39	38	47.121	21.7184	21.7184
											ΔIg58/59	3139	2021-03-25	39	39	-16.504	-41.9066	41.9066
				Average	39.9837						ΔIg58/59	3139	2021-03-25	39	40	15.524	-9.87857	9.87857
											ΔIg58/59	3139	2021-03-25	39	41	36.416	11.0134	11.0134
											ΔIg58/59	3139	2021-03-25	39	42	37.875	12.4724	12.4724
											ΔIg58/59	3139	2021-03-25	39	43	23.334	-2.06857	2.06857
											ΔIg58/59	3139	2021-03-25	39	44	10.784	-14.6186	14.6186
											ΔIg58/59	3139	2021-03-25	39	45	14.47	-10.9326	10.9326
											ΔIg58/59	3139	2021-03-25	39	46	39.174	13.7714	13.7714
											ΔIg58/59	3139	2021-03-25	39	47	37.875	12.4724	12.4724
															Average	25.4026
WT	3165	2021-04-28	6	1	131.634	8.40186	8.40186				ΔIg58/59	3140	2021-04-28	8	1	108.435	3.91505	3.91505
WT	3165	2021-04-28	6	2	118.072	-5.16014	5.16014				ΔIg58/59	3140	2021-04-28	8	2	110.41	5.89005	5.89005
WT	3165	2021-04-28	6	3	113.72	-9.51214	9.51214				ΔIg58/59	3140	2021-04-28	8	3	113.962	9.44205	9.44205
WT	3165	2021-04-28	6	4	123.69	0.457857	0.457857				ΔIg58/59	3140	2021-04-28	8	4	112.479	7.95905	7.95905
WT	3165	2021-04-28	6	5	129.56	6.32786	6.32786				ΔIg58/59	3140	2021-04-28	8	5	114.864	10.3441	10.3441
WT	3165	2021-04-28	6	6	121.264	-1.96814	1.96814				ΔIg58/59	3140	2021-04-28	8	6	95.042	-9.47795	9.47795
WT	3165	2021-04-28	6	7	119.745	-3.48714	3.48714				ΔIg58/59	3140	2021-04-28	8	7	104.036	-0.483947	0.483947
WT	3165	2021-04-28	6	8	116.565	-6.66714	6.66714				ΔIg58/59	3140	2021-04-28	8	8	90	-14.5199	14.5199
WT	3165	2021-04-28	6	9	130.914	7.68186	7.68186				ΔIg58/59	3140	2021-04-28	8	9	112.166	7.64605	7.64605
WT	3165	2021-04-28	6	10	124.216	0.983857	0.983857				ΔIg58/59	3140	2021-04-28	8	10	111.125	6.60505	6.60505
WT	3165	2021-04-28	6	11	105.751	-17.4811	17.4811				ΔIg58/59	3140	2021-04-28	8	11	116.565	12.0451	12.0451
WT	3165	2021-04-28	6	12	112.62	-10.6121	10.6121				ΔIg58/59	3140	2021-04-28	8	12	107.354	2.83405	2.83405
WT	3165	2021-04-28	6	13	126.634	3.40186	3.40186				ΔIg58/59	3140	2021-04-28	8	13	87.709	-16.8109	16.8109
WT	3165	2021-04-28	6	14	123.232	-0.000142857	0.000142857				ΔIg58/59	3140	2021-04-28	8	14	120.964	16.4441	16.4441
WT	3165	2021-04-28	6	15	125.134	1.90186	1.90186				ΔIg58/59	3140	2021-04-28	8	15	122.619	18.0991	18.0991
WT	3165	2021-04-28	6	16	124.38	1.14786	1.14786				ΔIg58/59	3140	2021-04-28	8	16	124.824	20.3041	20.3041
WT	3165	2021-04-28	6	17	115.71	-7.52214	7.52214				ΔIg58/59	3140	2021-04-28	8	17	121.218	16.6981	16.6981
WT	3165	2021-04-28	6	18	128.66	5.42786	5.42786				ΔIg58/59	3140	2021-04-28	8	18	124.592	20.0721	20.0721
WT	3165	2021-04-28	6	19	124.695	1.46286	1.46286				ΔIg58/59	3140	2021-04-28	8	19	97.595	-6.92495	6.92495
WT	3165	2021-04-28	6	20	131.186	7.95386	7.95386				ΔIg58/59	3140	2021-04-28	8	20	105.154	0.634053	0.634053
WT	3165	2021-04-28	6	21	124.019	0.786857	0.786857				ΔIg58/59	3140	2021-04-28	8	21	95.042	-9.47795	9.47795
WT	3165	2021-04-28	6	22	127.349	4.11686	4.11686				ΔIg58/59	3140	2021-04-28	8	22	117.672	13.1521	13.1521
WT	3165	2021-04-28	6	23	126.027	2.79486	2.79486				ΔIg58/59	3140	2021-04-28	8	23	111.161	6.64105	6.64105
WT	3165	2021-04-28	6	24	127.747	4.51486	4.51486				ΔIg58/59	3140	2021-04-28	8	24	98.531	-5.98895	5.98895
WT	3165	2021-04-28	6	25	128.157	4.92486	4.92486				ΔIg58/59	3140	2021-04-28	8	25	93.302	-11.2179	11.2179
WT	3165	2021-04-28	6	26	122.005	-1.22714	1.22714				ΔIg58/59	3140	2021-04-28	8	26	92.045	-12.4749	12.4749
WT	3165	2021-04-28	6	27	122.276	-0.956143	0.956143				ΔIg58/59	3140	2021-04-28	8	27	94.574	-9.94595	9.94595
WT	3165	2021-04-28	6	28	125.538	2.30586	2.30586				ΔIg58/59	3140	2021-04-28	8	28	92.726	-11.7939	11.7939
											ΔIg58/59	3140	2021-04-28	8	29	108.06	3.54005	3.54005
											ΔIg58/59	3140	2021-04-28	8	30	113.962	9.44205	9.44205
				Average	123.232						ΔIg58/59	3140	2021-04-28	8	31	108.925	4.40505	4.40505
											ΔIg58/59	3140	2021-04-28	8	32	101.31	-3.20995	3.20995
											ΔIg58/59	3140	2021-04-28	8	33	112.714	8.19405	8.19405
											ΔIg58/59	3140	2021-04-28	8	34	126.573	22.0531	22.0531
											ΔIg58/59	3140	2021-04-28	8	35	121.504	16.9841	16.9841
											ΔIg58/59	3140	2021-04-28	8	36	84.806	-19.7139	19.7139
											ΔIg58/59	3140	2021-04-28	8	37	115.408	10.8881	10.8881
											ΔIg58/59	3140	2021-04-28	8	38	87.797	-16.7229	16.7229
											ΔIg58/59	3140	2021-04-28	8	39	85.236	-19.2839	19.2839
											ΔIg58/59	3140	2021-04-28	8	40	99.246	-5.27395	5.27395
											ΔIg58/59	3140	2021-04-28	8	41	114.146	9.62605	9.62605
											ΔIg58/59	3140	2021-04-28	8	42	104.421	-0.0989474	0.0989474
											ΔIg58/59	3140	2021-04-28	8	43	114.702	10.1821	10.1821
											ΔIg58/59	3140	2021-04-28	8	44	111.501	6.98105	6.98105
											ΔIg58/59	3140	2021-04-28	8	45	80.272	-24.2479	24.2479
											ΔIg58/59	3140	2021-04-28	8	46	109.654	5.13405	5.13405
											ΔIg58/59	3140	2021-04-28	8	47	78.906	-25.6139	25.6139
											ΔIg58/59	3140	2021-04-28	8	48	74.745	-29.7749	29.7749
											ΔIg58/59	3140	2021-04-28	8	49	73.301	-31.2189	31.2189
											ΔIg58/59	3140	2021-04-28	8	50	80.91	-23.6099	23.6099
											ΔIg58/59	3140	2021-04-28	8	51	102.848	-1.67195	1.67195
											ΔIg58/59	3140	2021-04-28	8	52	103.671	-0.848947	0.848947
											ΔIg58/59	3140	2021-04-28	8	53	98.746	-5.77395	5.77395
											ΔIg58/59	3140	2021-04-28	8	54	112.62	8.10005	8.10005
											ΔIg58/59	3140	2021-04-28	8	55	105.068	0.548053	0.548053
											ΔIg58/59	3140	2021-04-28	8	56	111.251	6.73105	6.73105
											ΔIg58/59	3140	2021-04-28	8	57	119.168	14.6481	14.6481
															Average	104.52
WT	3165	2021-04-28	10	1	53.797	11.7444	11.7444				ΔIg58/59	3140	2021-04-28	13	1	50.572	-18.7788	18.7788
WT	3165	2021-04-28	10	2	59.621	17.5684	17.5684				ΔIg58/59	3140	2021-04-28	13	2	56.31	-13.0408	13.0408
WT	3165	2021-04-28	10	3	59.323	17.2704	17.2704				ΔIg58/59	3140	2021-04-28	13	3	70.145	0.794235	0.794235
WT	3165	2021-04-28	10	4	52.815	10.7624	10.7624				ΔIg58/59	3140	2021-04-28	13	4	63.435	-5.91576	5.91576
WT	3165	2021-04-28	10	5	33.389	-8.66363	8.66363				ΔIg58/59	3140	2021-04-28	13	5	70.974	1.62324	1.62324
WT	3165	2021-04-28	10	6	61.032	18.9794	18.9794				ΔIg58/59	3140	2021-04-28	13	6	81.87	12.5192	12.5192
WT	3165	2021-04-28	10	7	50.389	8.33637	8.33637				ΔIg58/59	3140	2021-04-28	13	7	34.287	-35.0638	35.0638
WT	3165	2021-04-28	10	8	28.706	-13.3466	13.3466				ΔIg58/59	3140	2021-04-28	13	8	58.782	-10.5688	10.5688
WT	3165	2021-04-28	10	9	36.69	-5.36263	5.36263				ΔIg58/59	3140	2021-04-28	13	9	75.466	6.11524	6.11524
WT	3165	2021-04-28	10	10	40.601	-1.45163	1.45163				ΔIg58/59	3140	2021-04-28	13	10	50.599	-18.7518	18.7518
WT	3165	2021-04-28	10	11	39.806	-2.24663	2.24663				ΔIg58/59	3140	2021-04-28	13	11	67.751	-1.59976	1.59976
WT	3165	2021-04-28	10	12	48.991	6.93837	6.93837				ΔIg58/59	3140	2021-04-28	13	12	74.055	4.70424	4.70424
WT	3165	2021-04-28	10	13	45	2.94737	2.94737				ΔIg58/59	3140	2021-04-28	13	13	69.146	-0.204765	0.204765
WT	3165	2021-04-28	10	14	42.754	0.70137	0.70137				ΔIg58/59	3140	2021-04-28	13	14	40.764	-28.5868	28.5868
WT	3165	2021-04-28	10	15	37.349	-4.70363	4.70363				ΔIg58/59	3140	2021-04-28	13	15	46.042	-23.3088	23.3088
WT	3165	2021-04-28	10	16	41.455	-0.59763	0.59763				ΔIg58/59	3140	2021-04-28	13	16	46.637	-22.7138	22.7138
WT	3165	2021-04-28	10	17	44.17	2.11737	2.11737				ΔIg58/59	3140	2021-04-28	13	17	52.125	-17.2258	17.2258
WT	3165	2021-04-28	10	18	34.509	-7.54363	7.54363				ΔIg58/59	3140	2021-04-28	13	18	60.255	-9.09576	9.09576
WT	3165	2021-04-28	10	19	45	2.94737	2.94737				ΔIg58/59	3140	2021-04-28	13	19	53.13	-16.2208	16.2208
WT	3165	2021-04-28	10	20	59.036	16.9834	16.9834				ΔIg58/59	3140	2021-04-28	13	20	70.017	0.666235	0.666235
WT	3165	2021-04-28	10	21	45	2.94737	2.94737				ΔIg58/59	3140	2021-04-28	13	21	93.576	24.2252	24.2252
WT	3165	2021-04-28	10	22	41.186	-0.86663	0.86663				ΔIg58/59	3140	2021-04-28	13	22	67.891	-1.45976	1.45976
WT	3165	2021-04-28	10	23	46.931	4.87837	4.87837				ΔIg58/59	3140	2021-04-28	13	23	67.38	-1.97076	1.97076
WT	3165	2021-04-28	10	24	54.819	12.7664	12.7664				ΔIg58/59	3140	2021-04-28	13	24	53.746	-15.6048	15.6048
WT	3165	2021-04-28	10	25	48.814	6.76137	6.76137				ΔIg58/59	3140	2021-04-28	13	25	54.324	-15.0268	15.0268
WT	3165	2021-04-28	10	26	39.806	-2.24663	2.24663				ΔIg58/59	3140	2021-04-28	13	26	66.251	-3.09976	3.09976
WT	3165	2021-04-28	10	27	38.991	-3.06163	3.06163				ΔIg58/59	3140	2021-04-28	13	27	62.447	-6.90376	6.90376
WT	3165	2021-04-28	10	28	35.538	-6.51463	6.51463				ΔIg58/59	3140	2021-04-28	13	28	63.435	-5.91576	5.91576
WT	3165	2021-04-28	10	29	26.565	-15.4876	15.4876				ΔIg58/59	3140	2021-04-28	13	29	95.599	26.2482	26.2482
WT	3165	2021-04-28	10	30	33.69	-8.36263	8.36263				ΔIg58/59	3140	2021-04-28	13	30	97.765	28.4142	28.4142
WT	3165	2021-04-28	10	31	45	2.94737	2.94737				ΔIg58/59	3140	2021-04-28	13	31	84.644	15.2932	15.2932
WT	3165	2021-04-28	10	32	39.806	-2.24663	2.24663				ΔIg58/59	3140	2021-04-28	13	32	69.444	0.0932353	0.0932353
WT	3165	2021-04-28	10	33	59.036	16.9834	16.9834				ΔIg58/59	3140	2021-04-28	13	33	79.695	10.3442	10.3442
WT	3165	2021-04-28	10	34	55.305	13.2524	13.2524				ΔIg58/59	3140	2021-04-28	13	34	81.469	12.1182	12.1182
WT	3165	2021-04-28	10	35	46.469	4.41637	4.41637				ΔIg58/59	3140	2021-04-28	13	35	59.3	-10.0508	10.0508
WT	3165	2021-04-28	10	36	41.055	-0.99763	0.99763				ΔIg58/59	3140	2021-04-28	13	36	59.589	-9.76176	9.76176
WT	3165	2021-04-28	10	37	38.66	-3.39263	3.39263				ΔIg58/59	3140	2021-04-28	13	37	66.915	-2.43576	2.43576
WT	3165	2021-04-28	10	38	45	2.94737	2.94737				ΔIg58/59	3140	2021-04-28	13	38	79.242	9.89124	9.89124
WT	3165	2021-04-28	10	39	25.974	-16.0786	16.0786				ΔIg58/59	3140	2021-04-28	13	39	65.225	-4.12576	4.12576
WT	3165	2021-04-28	10	40	43.264	1.21137	1.21137				ΔIg58/59	3140	2021-04-28	13	40	57.804	-11.5468	11.5468
WT	3165	2021-04-28	10	41	54.36	12.3074	12.3074				ΔIg58/59	3140	2021-04-28	13	41	88.172	18.8212	18.8212
WT	3165	2021-04-28	10	42	47.726	5.67337	5.67337				ΔIg58/59	3140	2021-04-28	13	42	91.193	21.8422	21.8422
WT	3165	2021-04-28	10	43	46.397	4.34437	4.34437				ΔIg58/59	3140	2021-04-28	13	43	81.098	11.7472	11.7472
WT	3165	2021-04-28	10	44	36.87	-5.18263	5.18263				ΔIg58/59	3140	2021-04-28	13	44	62.784	-6.56676	6.56676
WT	3165	2021-04-28	10	45	42.51	0.45737	0.45737				ΔIg58/59	3140	2021-04-28	13	45	84.958	15.6072	15.6072
WT	3165	2021-04-28	10	46	36.87	-5.18263	5.18263				ΔIg58/59	3140	2021-04-28	13	46	77.471	8.12024	8.12024
WT	3165	2021-04-28	10	47	32.735	-9.31763	9.31763				ΔIg58/59	3140	2021-04-28	13	47	66.615	-2.73576	2.73576
WT	3165	2021-04-28	10	48	23.962	-18.0906	18.0906				ΔIg58/59	3140	2021-04-28	13	48	83.729	14.3782	14.3782
WT	3165	2021-04-28	10	49	28.443	-13.6096	13.6096				ΔIg58/59	3140	2021-04-28	13	49	88.315	18.9642	18.9642
WT	3165	2021-04-28	10	50	33.69	-8.36263	8.36263				ΔIg58/59	3140	2021-04-28	13	50	97.125	27.7742	27.7742
WT	3165	2021-04-28	10	51	34.592	-7.46063	7.46063				ΔIg58/59	3140	2021-04-28	13	51	97.326	27.9752	27.9752
WT	3165	2021-04-28	10	52	29.055	-12.9976	12.9976
WT	3165	2021-04-28	10	53	30.466	-11.5866	11.5866								Average	69.3508
WT	3165	2021-04-28	10	54	27.824	-14.2286	14.2286
				Average	42.0526
WT	3410	2021-04-28	5	1	43.409	9.40642	9.40642				ΔIg58/59	3141	2021-04-28	9	1	59.237	5.24132	5.24132
WT	3410	2021-04-28	5	2	32.229	-1.77358	1.77358				ΔIg58/59	3141	2021-04-28	9	2	53.842	-0.153676	0.153676
WT	3410	2021-04-28	5	3	38.956	4.95342	4.95342				ΔIg58/59	3141	2021-04-28	9	3	63.997	10.0013	10.0013
WT	3410	2021-04-28	5	4	37.614	3.61142	3.61142				ΔIg58/59	3141	2021-04-28	9	4	63.435	9.43932	9.43932
WT	3410	2021-04-28	5	5	37.185	3.18242	3.18242				ΔIg58/59	3141	2021-04-28	9	5	49.086	-4.90968	4.90968
WT	3410	2021-04-28	5	6	24.88	-9.12258	9.12258				ΔIg58/59	3141	2021-04-28	9	6	54.638	0.642324	0.642324
WT	3410	2021-04-28	5	7	28.486	-5.51658	5.51658				ΔIg58/59	3141	2021-04-28	9	7	54.293	0.297324	0.297324
WT	3410	2021-04-28	5	8	26.241	-7.76158	7.76158				ΔIg58/59	3141	2021-04-28	9	8	55.008	1.01232	1.01232
WT	3410	2021-04-28	5	9	43.995	9.99242	9.99242				ΔIg58/59	3141	2021-04-28	9	9	53.653	-0.342676	0.342676
WT	3410	2021-04-28	5	10	46.591	12.5884	12.5884				ΔIg58/59	3141	2021-04-28	9	10	55.305	1.30932	1.30932
WT	3410	2021-04-28	5	11	45.63	11.6274	11.6274				ΔIg58/59	3141	2021-04-28	9	11	56.821	2.82532	2.82532
WT	3410	2021-04-28	5	12	37.235	3.23242	3.23242				ΔIg58/59	3141	2021-04-28	9	12	54.689	0.693324	0.693324
WT	3410	2021-04-28	5	13	31.232	-2.77058	2.77058				ΔIg58/59	3141	2021-04-28	9	13	58.299	4.30332	4.30332
WT	3410	2021-04-28	5	14	30.651	-3.35158	3.35158				ΔIg58/59	3141	2021-04-28	9	14	54.09	0.0943235	0.0943235
WT	3410	2021-04-28	5	15	31.866	-2.13658	2.13658				ΔIg58/59	3141	2021-04-28	9	15	47.726	-6.26968	6.26968
WT	3410	2021-04-28	5	16	26.03	-7.97258	7.97258				ΔIg58/59	3141	2021-04-28	9	16	48.504	-5.49168	5.49168
WT	3410	2021-04-28	5	17	27.474	-6.52858	6.52858				ΔIg58/59	3141	2021-04-28	9	17	43.152	-10.8437	10.8437
WT	3410	2021-04-28	5	18	34.287	0.284417	0.284417				ΔIg58/59	3141	2021-04-28	9	18	54.462	0.466324	0.466324
WT	3410	2021-04-28	5	19	30.256	-3.74658	3.74658				ΔIg58/59	3141	2021-04-28	9	19	48.576	-5.41968	5.41968
WT	3410	2021-04-28	5	20	33.69	-0.312583	0.312583				ΔIg58/59	3141	2021-04-28	9	20	47.49	-6.50568	6.50568
WT	3410	2021-04-28	5	21	17.745	-16.2576	16.2576				ΔIg58/59	3141	2021-04-28	9	21	43.152	-10.8437	10.8437
WT	3410	2021-04-28	5	22	35.256	1.25342	1.25342				ΔIg58/59	3141	2021-04-28	9	22	43.452	-10.5437	10.5437
WT	3410	2021-04-28	5	23	36.327	2.32442	2.32442				ΔIg58/59	3141	2021-04-28	9	23	52.815	-1.18068	1.18068
WT	3410	2021-04-28	5	24	38.797	4.79442	4.79442				ΔIg58/59	3141	2021-04-28	9	24	70.017	16.0213	16.0213
											ΔIg58/59	3141	2021-04-28	9	25	59.589	5.59332	5.59332
				Average	34.0026						ΔIg58/59	3141	2021-04-28	9	26	55.125	1.12932	1.12932
											ΔIg58/59	3141	2021-04-28	9	27	48.991	-5.00468	5.00468
											ΔIg58/59	3141	2021-04-28	9	28	58.671	4.67532	4.67532
											ΔIg58/59	3141	2021-04-28	9	29	43.152	-10.8437	10.8437
											ΔIg58/59	3141	2021-04-28	9	30	45	-8.99568	8.99568
											ΔIg58/59	3141	2021-04-28	9	31	52.001	-1.99468	1.99468
											ΔIg58/59	3141	2021-04-28	9	32	66.448	12.4523	12.4523
											ΔIg58/59	3141	2021-04-28	9	33	58.392	4.39632	4.39632
											ΔIg58/59	3141	2021-04-28	9	34	62.745	8.74932	8.74932
															Average	53.9957
WT	3410	2021-04-28	20	1	156.297	4.1728	4.1728				ΔIg58/59	3141	2021-04-28	12	1	56.976	1.83046	1.83046
WT	3410	2021-04-28	20	2	156.949	4.8248	4.8248				ΔIg58/59	3141	2021-04-28	12	2	49.865	-5.28054	5.28054
WT	3410	2021-04-28	20	3	157.38	5.2558	5.2558				ΔIg58/59	3141	2021-04-28	12	3	57.995	2.84946	2.84946
WT	3410	2021-04-28	20	4	154.486	2.3618	2.3618				ΔIg58/59	3141	2021-04-28	12	4	54.66	-0.485543	0.485543
WT	3410	2021-04-28	20	5	150.751	-1.3732	1.3732				ΔIg58/59	3141	2021-04-28	12	5	57.465	2.31946	2.31946
WT	3410	2021-04-28	20	6	158.199	6.0748	6.0748				ΔIg58/59	3141	2021-04-28	12	6	59.744	4.59846	4.59846
WT	3410	2021-04-28	20	7	155.376	3.2518	3.2518				ΔIg58/59	3141	2021-04-28	12	7	56.889	1.74346	1.74346
WT	3410	2021-04-28	20	8	155.556	3.4318	3.4318				ΔIg58/59	3141	2021-04-28	12	8	51.766	-3.37954	3.37954
WT	3410	2021-04-28	20	9	154.654	2.5298	2.5298				ΔIg58/59	3141	2021-04-28	12	9	48.731	-6.41454	6.41454
WT	3410	2021-04-28	20	10	151.699	-0.4252	0.4252				ΔIg58/59	3141	2021-04-28	12	10	52.907	-2.23854	2.23854
WT	3410	2021-04-28	20	11	141.072	-11.0522	11.0522				ΔIg58/59	3141	2021-04-28	12	11	54.567	-0.578543	0.578543
WT	3410	2021-04-28	20	12	172.875	20.7508	20.7508				ΔIg58/59	3141	2021-04-28	12	12	54.689	-0.456543	0.456543
WT	3410	2021-04-28	20	13	137.49	-14.6342	14.6342				ΔIg58/59	3141	2021-04-28	12	13	54.567	-0.578543	0.578543
WT	3410	2021-04-28	20	14	151.928	-0.1962	0.1962				ΔIg58/59	3141	2021-04-28	12	14	58.61	3.46446	3.46446
WT	3410	2021-04-28	20	15	146.929	-5.1952	5.1952				ΔIg58/59	3141	2021-04-28	12	15	54.62	-0.525543	0.525543
WT	3410	2021-04-28	20	16	155.695	3.5708	3.5708				ΔIg58/59	3141	2021-04-28	12	16	50.711	-4.43454	4.43454
WT	3410	2021-04-28	20	17	154.722	2.5978	2.5978				ΔIg58/59	3141	2021-04-28	12	17	56.31	1.16446	1.16446
WT	3410	2021-04-28	20	18	153.97	1.8458	1.8458				ΔIg58/59	3141	2021-04-28	12	18	56.592	1.44646	1.44646
WT	3410	2021-04-28	20	19	154.134	2.0098	2.0098				ΔIg58/59	3141	2021-04-28	12	19	55.491	0.345457	0.345457
WT	3410	2021-04-28	20	20	153.435	1.3108	1.3108				ΔIg58/59	3141	2021-04-28	12	20	60.35	5.20446	5.20446
WT	3410	2021-04-28	20	21	152.354	0.2298	0.2298				ΔIg58/59	3141	2021-04-28	12	21	56.842	1.69646	1.69646
WT	3410	2021-04-28	20	22	121.608	-30.5162	30.5162				ΔIg58/59	3141	2021-04-28	12	22	72.474	17.3285	17.3285
WT	3410	2021-04-28	20	23	159.121	6.9968	6.9968				ΔIg58/59	3141	2021-04-28	12	23	60.642	5.49646	5.49646
WT	3410	2021-04-28	20	24	154.463	2.3388	2.3388				ΔIg58/59	3141	2021-04-28	12	24	52.745	-2.40054	2.40054
WT	3410	2021-04-28	20	25	152.65	0.5258	0.5258				ΔIg58/59	3141	2021-04-28	12	25	61.631	6.48546	6.48546
WT	3410	2021-04-28	20	26	139.399	-12.7252	12.7252				ΔIg58/59	3141	2021-04-28	12	26	56.821	1.67546	1.67546
WT	3410	2021-04-28	20	27	149.534	-2.5902	2.5902				ΔIg58/59	3141	2021-04-28	12	27	55.713	0.567457	0.567457
WT	3410	2021-04-28	20	28	150.35	-1.7742	1.7742				ΔIg58/59	3141	2021-04-28	12	28	60.255	5.10946	5.10946
WT	3410	2021-04-28	20	29	152.85	0.7258	0.7258				ΔIg58/59	3141	2021-04-28	12	29	58.241	3.09546	3.09546
WT	3410	2021-04-28	20	30	159.146	7.0218	7.0218				ΔIg58/59	3141	2021-04-28	12	30	57.619	2.47346	2.47346
WT	3410	2021-04-28	20	31	151.113	-1.0112	1.0112				ΔIg58/59	3141	2021-04-28	12	31	42.089	-13.0565	13.0565
WT	3410	2021-04-28	20	32	148.496	-3.6282	3.6282				ΔIg58/59	3141	2021-04-28	12	32	49.764	-5.38154	5.38154
WT	3410	2021-04-28	20	33	141.633	-10.4912	10.4912				ΔIg58/59	3141	2021-04-28	12	33	54.782	-0.363543	0.363543
WT	3410	2021-04-28	20	34	152.354	0.2298	0.2298				ΔIg58/59	3141	2021-04-28	12	34	48.814	-6.33154	6.33154
WT	3410	2021-04-28	20	35	149.859	-2.2652	2.2652				ΔIg58/59	3141	2021-04-28	12	35	38.157	-16.9885	16.9885
WT	3410	2021-04-28	20	36	147.724	-4.4002	4.4002
WT	3410	2021-04-28	20	37	151.928	-0.1962	0.1962								Average	55.1455
WT	3410	2021-04-28	20	38	154.983	2.8588	2.8588
WT	3410	2021-04-28	20	39	161.878	9.7538	9.7538
WT	3410	2021-04-28	20	40	159.928	7.8038	7.8038
				Average	152.124
						Mean Absolute Deviation (WT)	5.49344										Mean Absolute Deviation (ΔIg58/98)	8.7551
																	T-test	1.45347e-08

## Sheet: Fig 2B-B'' (6-months)
Calcium Transient Analysis (6-months)
Genotype	Animal	Cell	Amplitude F/F0	Corrected F/F0	Peak	Baseline	Rise Time	Rise Slope (F/ms)	Decay Time (90-10)	Decay Time (90-50)	Decay Slope (90-10)	Decay Slope (90-50)
WT	3405	1	2.83853	3.83889	1321.53	465.507	13.5894	82.3051	360.646	77.804	-2.49998	-6.45204
WT	3405	2	2.83033	3.82732	1121.45	396.646	19.0862	53.2372	356.568	96.0812	-2.31413	-4.91988
WT	3405	3	4.09769	5.09821	1389.46	339.039	16.2775	72.1803	354.997	93.9826	-2.76636	-6.12319
WT	3405	4	4.45088	5.45227	1545.01	347.015	36.5052	36.9164	307.245	73.8081	-3.72357	-7.89773
WT	3405	5	2.19399	3.1928	709.127	323.39	19.1543	31.2263	479.877	115.76	-1.05483	-2.52205
WT	3405	6	3.11428	4.11679	1759.6	564.556	32.5215	55.8648	395.64	105.702	-3.23633	-6.77379
WT	3405	7	2.97624	3.97546	1334.04	448.349	17.596	65.1233	406.181	90.3667	-2.24126	-5.47528
WT	3405	9	2.52128	3.52167	1401.27	555.692	30.3959	40.5377	438.075	116.082	-2.44656	-4.71846
WT	3405	10	2.2752	3.27549	1250.13	549.389	15.8995	68.2027	519.135	142.55	-1.79711	-3.40009
WT	3405	11	2.24338	3.24345	954.027	425.251	15.9937	51.4889	432.111	104.956	-1.58685	-3.66128
WT	3405	12	2.28301	3.28397	1136.2	497.468	15.251	63.7153	484.1	127.169	-1.69395	-3.62449
WT	3405	13	1.36057	2.36107	875.571	643.297	20.241	43.8555	570.176	145.899	-1.05564	-2.29384
WT	3405	14	1.5932	2.59217	1144.19	718.634	21.2969	50.5389	587.021	192.409	-1.45358	-2.32742
WT	3405	15	1.48489	2.48419	1018.19	686.026	12.1182	71.4008	602.721	192.112	-1.32083	-2.26625
WT	3405	16	1.3515	2.35102	833.405	616.872	12.6067	57.2469	525.857	136.348	-1.13366	-2.33513
WT	3405	17	2.01532	3.015	939.777	466.39	16.078	52.5187	494.42	126.616	-1.37061	-3.03948
WT	3425	1	1.61126	2.61097	541.699	336.257	14.5902	31.8944	325.586	72.2926	-1.16842	-2.90318
WT	3425	2	1.5074	2.50712	335.522	222.624	16.405	17.7893	266.06	64.9509	-0.886055	-2.08661
WT	3425	3	1.93344	2.93335	564.139	291.794	22.6154	21.1184	314.502	73.7928	-1.28331	-2.89089
WT	3425	5	1.63074	2.63127	695.711	426.485	29.0037	22.7551	356.762	95.7593	-1.4139	-2.93791
WT	3425	6	2.54211	3.54217	945.452	371.907	15.4652	51.2808	383.034	101.336	-1.80913	-3.91419
WT	3425	7	3.14308	4.14021	613.743	195.447	22.2889	23.8444	173.577	49.7639	-2.57882	-4.73717
WT	3425	8	2.8688	3.86782	902.154	314.578	32.5913	22.8645	197.376	55.2032	-3.56025	-7.00562
WT	3425	9	3.00462	4.00468	675.657	224.869	27.8939	20.6874	183.662	51.0167	-2.80411	-5.33493
WT	3425	10	2.33885	3.33986	599.944	256.401	17.8328	29.3229	191.563	46.8832	-2.20419	-5.237
WT	3425	11	3.34299	4.34313	796.912	238.373	32.0295	20.6469	165.463	48.497	-3.8286	-6.97702
WT	3425	12	2.31381	3.31388	1489.11	643.558	37.144	32.4683	216.695	53.5952	-5.16712	-11.1053
WT	3425	13	1.14256	2.14252	513.404	449.361	33.7381	15.6897	239.81	69.7824	-1.54885	-2.85894
WT	3425	14	2.21892	3.21979	1088.31	490.275	24.6191	39.6516	297.293	81.9402	-2.68564	-4.99373
WT	3425	15	2.23743	3.23661	900.433	402.588	18.0623	44.0898	344.287	107.695	-2.10529	-3.43879
WT	3477	17	1.68515	2.68497	603.414	358.116	15.833	32.9268	549.581	150.19	-0.823407	-1.59606
WT	3477	18	1.61847	2.61856	780.191	482.028	12.5142	54.2332	558.371	163.737	-1.0591	-1.85611
WT	3477	19	3.01007	4.00987	1176.03	390.724	14.8541	70.2918	405.506	98.1215	-2.1017	-5.00749
WT	3477	20	1.87454	2.87408	1161.58	619.814	13.1545	77.3998	544.408	147.182	-1.53961	-3.18437
WT	3477	21	1.96986	2.96587	933.578	474.893	13.0281	61.497	516.515	152.181	-1.33586	-2.2263
WT	3477	22	1.76223	2.75992	1110.2	630.827	21.9127	45.8761	546.76	170.108	-1.53094	-2.68867
WT	3477	23	1.5646	2.56416	476.663	304.74	11.7994	35.014	544.549	145.769	-0.617999	-1.24144
WT	3477	24	1.73255	2.7327	800.77	462.15	14.4873	49.296	481.397	144.157	-1.26676	-2.42214
WT	3477	25	1.51732	2.51592	878.24	579.345	17.795	42.8005	585.42	162.179	-1.098	-2.19263
WT	3477	26	1.15306	2.1531	583.033	505.62	17.4818	31.1094	577.179	175.622	-0.744959	-1.33209
WT	3479	1	1.1891	2.18915	212.521	178.718	25.6492	6.72968	189.476	49.3263	-0.711942	-1.25428
WT	3479	2	1.64093	2.63418	341.88	209.205	41.0158	5.3676	258.507	75.3177	-0.77196	-1.29368
WT	3479	3	1.25143	2.25124	246.578	197.066	41.0423	6.3758	246.669	46.9556	-0.512011	-0.687102
WT	3479	4	1.66173	2.66283	326.142	196.136	32.4345	8.39722	297.905	58.3551	-0.631249	-1.26178
WT	3479	5	2.62576	3.62691	806.234	306.914	43.6092	15.7485	268.395	70.6751	-2.23145	-4.16525
WT	3479	6	1.7685	2.76779	760.881	430.414	55.8436	11.0025	274.385	81.3429	-1.96631	-3.01666
WT	3479	7	3.05925	4.05824	979.766	320.369	33.492	25.355	319.377	81.7832	-2.11415	-4.28855
WT	3479	8	1.86962	2.86682	839.061	449.46	38.1587	18.3137	336.004	105.711	-1.92291	-3.06451
WT	3479	9	1.5717	2.56904	545.605	347.731	50.6696	8.46932	352.445	102.071	-1.09997	-2.35407
WT	3453	1	2.15106	3.15101	585.011	271.971	45.322	10.1342	274.609	92.1156	-1.54722	-2.30178
WT	3453	3	2.58339	3.58398	612.928	237.203	28.7416	17.139	231.876	66.1182	-1.94464	-3.50447
WT	3453	4	2.8307	3.83103	783.779	276.852	46.4525	20.6841	334.454	96.0171	-1.8182	-3.33186
WT	3453	5	3.18029	4.18044	891.526	280.316	31.187	24.2211	295.342	82.4026	-2.29138	-4.37381
WT	3453	6	3.5602	4.55781	361.676	101.657	66.3287	3.38288	150.428	50.8073	-1.73491	-1.87511
WT	3453	7	2.34859	3.34895	336.877	143.416	17.7094	14.825	247.668	68.2555	-0.977441	-1.71145
WT	3453	8	2.67836	3.6779	425.084	158.738	39.4652	7.64637	291.159	85.2458	-1.06247	-1.75291
WT	3453	9	1.94557	2.94654	728.516	374.262	23.3366	31.9538	389.728	98.3124	-1.28671	-2.79932
WT	3453	10	2.16746	3.16845	651.135	300.277	18.8229	28.4467	310.871	55.5738	-1.16856	-2.81539
WT	3453	11	1.5048	2.50508	1031.38	685.265	49.2709	16.1218	189.072	73.0075	-4.84128	-5.94995
WT	3453	12	3.02132	4.02066	597.56	197.825	23.2584	23.2962	289.085	100.954	-1.69613	-2.29441
ΔIg58/59	3438	1	4.3068	5.30731	2675.91	621.249	18.1695	129.71	363.081	76.5345	-5.11579	-14.0584
ΔIg58/59	3438	2	5.44481	6.442	1408.22	258.769	31.6535	37.0025	248.638	55.595	-4.01121	-10.4884
ΔIg58/59	3438	3	7.3306	8.32974	1646.29	224.604	45.571	28.4601	208.185	51.3511	-5.81324	-13.3288
ΔIg58/59	3438	4	2.56497	3.56493	951.334	370.901	16.6431	49.4804	446.366	118.104	-1.51821	-3.17706
ΔIg58/59	3438	5	8.16842	9.16773	1846.78	226.107	45.6627	32.6984	164.754	46.5575	-8.87182	-16.6672
ΔIg58/59	3438	6	7.73751	8.73591	1289.1	166.638	40.4105	23.5608	167.761	46.0416	-6.04678	-11.1581
ΔIg58/59	3438	7	5.62873	6.62294	1789.25	318.206	27.1727	57.3889	209.451	55.3885	-6.52658	-13.4719
ΔIg58/59	3438	8	2.95194	3.95145	495.296	167.814	16.6556	25.8943	172.954	41.6333	-2.11499	-4.26225
ΔIg58/59	3438	9	2.57654	3.57576	665.528	258.382	29.0961	19.5357	318.863	67.0404	-1.45132	-3.77739
ΔIg58/59	3438	10	4.14842	5.1481	924.899	222.969	32.6637	22.8019	260.734	65.2567	-2.62011	-5.88634
ΔIg58/59	3438	11	6.07531	7.07446	1099.31	180.972	44.0869	19.3648	156.127	35.9139	-5.03704	-12.4817
ΔIg58/59	3438	13	4.24859	5.24859	1460.05	343.655	13.3169	96.9482	412.946	103.584	-2.6058	-5.60265
ΔIg58/59	3438	14	2.8345	3.83424	753.65	265.909	13.9075	46.0723	402.905	96.1329	-1.29477	-3.0077
ΔIg58/59	3438	15	2.6878	3.68546	1059.18	394.413	21.5126	43.3764	410.858	119.322	-2.03901	-3.63516
ΔIg58/59	3481	1	3.17761	4.17734	994.986	313.151	33.2421	25.4206	243.384	58.3971	-2.86079	-6.12265
ΔIg58/59	3481	2	2.29112	3.29276	751.546	327.791	22.3481	35.5028	244.745	71.0777	-2.37113	-4.49816
ΔIg58/59	3481	3	5.44689	6.44694	1552.03	284.935	29.3206	39.5396	150.718	48.5326	-8.64052	-14.3397
ΔIg58/59	3481	4	1.48469	2.48537	911.261	613.49	45.151	17.1801	322.801	77.9622	-2.04176	-4.6024
ΔIg58/59	3481	5	1.87016	2.87365	1214.91	648.418	71.6384	12.6916	349.706	123.339	-2.64211	-3.38702
ΔIg58/59	3481	6	2.26254	3.26225	714.912	316.019	12.9681	50.8689	350.237	90.4291	-1.47356	-3.1185
ΔIg58/59	3481	7	3.11823	4.12025	782.153	250.67	26.4586	25.0939	256.962	68.4131	-2.30907	-4.78749
ΔIg58/59	3481	8	3.26625	4.26514	1094.06	335.072	24.5386	36.2708	358.239	97.023	-2.28842	-4.60582
ΔIg58/59	3481	9	1.43492	2.43423	732.966	511.052	40.3541	15.2657	390.593	116.949	-1.40532	-2.31867
ΔIg58/59	3481	10	3.18184	4.1822	1435.51	451.105	39.3697	28.7723	215.475	69.5363	-5.32994	-8.92114
ΔIg58/59	3481	11	2.15983	3.15944	924.086	427.929	23.1192	33.3785	391.294	109.643	-1.85429	-3.58921
ΔIg58/59	3481	12	1.84731	2.84711	636.499	344.591	47.2678	12.0964	358.52	115.316	-1.4617	-2.30397
ΔIg58/59	3481	13	3.78528	4.78186	849.341	224.583	64.3574	11.1931	283.834	77.7873	-2.22724	-4.44018
ΔIg58/59	3481	14	1.90659	2.90367	545.104	286.343	49.826	7.82925	297.639	96.296	-1.44438	-2.14577
ΔIg58/59	3481	15	2.42201	3.42214	319.484	131.902	60.7545	4.21275	175.817	48.4217	-1.37197	-2.48985
ΔIg58/59	3481	16	3.12532	4.12581	496.146	158.726	47.5958	8.37584	267.389	77.1768	-1.45755	-2.66954
ΔIg58/59	3481	17	2.20757	3.20623	364.491	165.209	42.5487	7.62524	388.606	117.97	-0.738412	-1.30803
ΔIg58/59	3502	1	5.85863	6.8537	1079.4	184.396	37.7187	26.1095	180.604	49.794	-4.57659	-8.91936
ΔIg58/59	3502	2	4.55128	5.55122	827.878	181.903	52.5677	12.9046	192.912	42.9053	-2.97168	-6.05903
ΔIg58/59	3502	3	6.01496	7.01552	1467.47	243.948	64.7253	18.4146	176.556	47.5196	-6.50387	-13.3461
ΔIg58/59	3502	4	2.28718	3.28766	441.083	192.81	32.7062	10.2149	189.589	46.3514	-1.5723	-2.91529
ΔIg58/59	3502	5	2.36012	3.35771	429.424	182.136	33.8894	11.7519	268.011	69.5675	-1.09209	-2.31599
ΔIg58/59	3502	6	3.68903	4.68898	670.447	181.744	29.0705	18.6678	168.687	42.8506	-2.78922	-6.75014
ΔIg58/59	3502	7	4.30703	5.30623	546.549	126.921	71.9313	5.49919	203.235	59.8042	-2.16047	-3.40888
ΔIg58/59	3502	8	2.59672	3.59527	678.069	261.271	37.2823	15.2616	315.799	87.0977	-1.5745	-3.02663
ΔIg58/59	3502	9	1.79251	2.79388	440.882	245.77	61.2722	5.75152	349.265	94.7235	-0.886775	-1.93471
ΔIg58/59	3502	10	2.20496	3.20419	317.291	143.949	42.3092	7.30396	301.298	81.2581	-0.703196	-1.28346
ΔIg58/59	3502	11	1.74554	2.74559	234.452	134.311	25.8706	7.81717	269.399	66.3256	-0.559397	-1.03684
ΔIg58/59	3502	12	3.17236	4.17297	412.263	129.929	72.806	3.66001	230.494	85.4365	-1.52204	-1.84639
ΔIg58/59	3502	13	2.08055	3.07945	288.17	138.58	24.9102	9.50976	279.753	77.9532	-0.635181	-0.9569
ΔIg58/59	3502	14	2.47714	3.47282	327.353	132.381	56.4771	4.31538	240.375	58.9612	-0.888826	-1.65344
ΔIg58/59	3502	15	1.34252	2.34232	722.132	537.974	20.4231	39.3528	590.646	159.282	-0.86814	-1.53434
ΔIg58/59	3502	16	1.03637	2.0382	623.592	600.649	44.4604	10.913	573.25	179.488	-0.840804	-1.08897
ΔIg58/59	3502	17	1.71352	2.71045	476.204	278.409	88.2356	4.23672	515.643	170.512	-0.668271	-0.938013
ΔIg58/59	3502	18	0.92305	1.92125	562.32	610.387	46.0664	8.8595	517.748	168.796	-0.79668	-1.12962
ΔIg58/59	3502	19	1.5364	2.53613	381.239	248.181	33.9228	9.19098	362.186	115.324	-0.695267	-0.908473
ΔIg58/59	3502	20	3.69466	4.69226	816.858	221.235	86.4066	8.74334	403.378	155.334	-1.78646	-2.23109
ΔIg58/59	3457	1	3.39361	4.39041	353.55	104.279	48.4721	6.00307	215.743	67.4027	-1.34594	-1.70503
ΔIg58/59	3457	2	2.57769	3.57697	226.761	87.9952	34.5719	5.19211	143	55.7667	-1.32823	-1.52608
ΔIg58/59	3457	3	1.38035	2.38065	144.412	104.597	30.028	3.38548	237.05	42.3136	-0.323338	-0.671032
ΔIg58/59	3457	4	1.83459	2.83433	299.459	163.252	25.8551	9.07394	202.301	50.7853	-0.866425	-1.43916
ΔIg58/59	3457	5	2.71106	3.71335	862.401	317.836	23.4606	32.0704	363.281	85.4603	-1.67722	-4.46791
ΔIg58/59	3457	6	1.60233	2.60254	403.894	252.034	38.5041	8.22994	340.602	66.4798	-0.759553	-1.38731
ΔIg58/59	3457	7	2.45465	3.4521	426.118	173.777	61.6505	5.25534	263.572	77.618	-1.26318	-2.10843
ΔIg58/59	3457	8	1.50237	2.50315	299.282	199.103	17.9803	13.7621	299.226	75.4949	-0.63255	-1.09225
ΔIg58/59	3457	9	2.70592	3.70581	610.469	225.614	38.0661	14.406	299.749	83.6865	-1.46955	-2.46588
ΔIg58/59	3573	6	2.47099	3.46888	497.56	201.533	24.1895	17.8127	182.483	49.7763	-1.99316	-3.53748
ΔIg58/59	3573	7	2.12148	3.11735	475.141	224.404	27.2848	14.3425	302.667	90.8401	-1.20873	-1.93855
ΔIg58/59	3573	8	3.81762	4.81743	832.52	218.084	33.4072	21.2807	192.22	68.2638	-3.63626	-4.65956
ΔIg58/59	3573	9	3.36485	4.3667	803.616	238.695	33.8282	19.8743	145.077	40.8027	-4.14697	-7.74802
ΔIg58/59	3573	10	1.51788	2.51603	328.809	216.889	32.4632	7.92125	173.051	30.7049	-1.13984	-4.44661
ΔIg58/59	3573	11	2.16317	3.16297	451.941	208.945	17.8794	22.9022	170.438	46.8624	-1.89002	-3.47871
ΔIg58/59	3573	12	1.82843	2.82969	306.402	167.461	56.4898	3.98392	268.709	79.1162	-0.867667	-1.17504
ΔIg58/59	3573	13	4.30867	5.30931	808.32	187.575	38.8508	16.2586	174.932	51.359	-3.62695	-6.36522
ΔIg58/59	3573	14	2.23862	3.2376	371.572	166.058	52.3965	3.61674	240.424	59.9242	-1.05741	-1.78762
			Amplitude	Corrected F/F0	Peak	Baseline	Rise Time		Decay Time (90-10)	Decay Time (90-50)
		Average (WT)	2.23273	3.23234	832.717	389.668	26.0593	34.9086	363.793	99.3291	-2.15797	-4.47506	n=5 mice, 60 cells
		Average (ΔIg58/59)	3.05901	4.05835	762.747	264.443	38.7799	21.2676	283.086	78.6184	-3.93333	-8.64307	n=5 mice, 69 cells
		T-test	0.00020721	0.000207762	0.330452	3.67137e-06	3.81252e-06	0.000329379	0.000200926	0.00194986	0.0561588	0.0691418

## Sheet: Fig 2B-B'' (12-months)
Calcium Transient Analysis 12-months)
Genotype	Animal	Cell	Amplitude F/F0	Corrected F/F0	Peak	Baseline	Rise Time	Rise Slope (F/ms)	Decay Time (90-10)	Decay Time (90-50)	Decay Slope (90-10)	Decay Slope (90-50)
WT	3065	1	2.52476	3.5245	512.953	203.19	67.5184	6.37453	394.725	102.187	-0.98345	-2.29093
WT	3065	2	3.57603	4.57123	984.679	275.726	18.1226	46.3238	341.022	94.127	-2.1119	-4.13952
WT	3065	3	3.20458	4.20458	404.191	126.129	21.5294	17.4035	256.513	63.898	-1.14945	-2.55124
WT	3065	4	1.79527	2.79615	846.225	471.133	35.1717	22.0815	620.64	213.426	-1.09441	-1.56625
WT	3065	5	1.93938	2.93913	799.1	412.092	27.9542	24.4485	448.522	127.33	-1.34727	-2.87383
WT	3065	6	1.59691	2.59462	550.391	345.155	26.3753	18.2799	548.953	211.866	-0.832259	-0.965494
WT	3065	7	4.47872	5.4785	928.598	207.346	18.132	45.3894	412.813	102.03	-1.57704	-3.45609
WT	3066	1	4.00431	5.00295	526.473	131.521	46.2697	9.76145	213.482	53.9684	-1.85243	-4.00166
WT	3066	2	5.64347	6.64142	797.944	141.444	15.8514	43.5296	253.08	73.9393	-2.44571	-4.60632
WT	3066	4	3.0447	4.04465	443.401	145.633	11.7055	32.5212	363.227	81.3085	-0.850695	-2.13925
WT	3066	5	3.33636	4.33469	618.525	185.482	17.7424	30.9565	298.639	69.1194	-1.51157	-3.25547
WT	3066	6	3.28366	4.28469	520.217	158.376	13.0288	34.3951	301.813	84.6137	-1.25653	-2.5213
WT	3066	7	2.80718	3.80753	537.905	191.594	17.2763	26.4443	351.675	114.468	-1.30833	-1.90414
WT	3066	10	3.35255	4.35258	650.59	194.057	16.6406	35.8972	403.216	107.533	-1.20275	-2.35803
WT	3066	11	1.93368	2.93292	507.381	262.495	35.8345	21.5258	499.718	139.168	-0.747674	-1.33328
WT	3066	12	1.634	2.63635	619.393	378.522	33.2942	14.567	607.073	228.954	-0.817029	-1.05766
WT	3066	13	3.22879	4.22988	666.313	206.296	27.1945	25.5432	397.428	134.614	-1.43504	-2.23434
WT	3066	14	2.87745	3.88039	571.027	198.246	17.7143	29.0301	346.12	89.0542	-1.24068	-2.46178
WT	3066	15	1.98343	2.98473	419.76	211.495	16.7524	20.4262	428.35	125.478	-0.745153	-1.3719
WT	3235	1	4.28255	5.28083	973.863	227.494	20.172	42.3063	319.679	65.0382	-2.04474	-5.81168
WT	3235	2	2.81985	3.81877	998.967	354.398	17.7485	49.7127	512.975	163.549	-1.48524	-2.46801
WT	3235	3	3.36644	4.36545	827.875	245.992	14.474	51.1091	390.56	102.998	-1.57773	-3.21409
WT	3235	4	2.47446	3.47508	757.48	306.042	11.5985	55.0094	488.318	115.868	-1.08457	-2.69095
WT	3235	5	2.51908	3.51736	921.529	366.07	16.9836	50.2257	482.517	137.185	-1.41228	-2.71259
WT	3235	6	2.25973	3.25976	912.524	403.814	20.1406	42.5381	522.872	145.017	-1.31139	-2.46496
WT	3235	7	4.3309	5.33108	1553.73	358.74	40.6701	34.7688	396.966	101.385	-2.89289	-6.03147
WT	3235	8	2.51508	3.51495	858.803	341.478	14.9453	51.0969	494.325	130.662	-1.20915	-2.49299
WT	3235	9	1.49387	2.49393	850.532	569.324	18.2281	39.7995	608.666	206.381	-1.0589	-1.63931
WT	3235	10	6.68697	7.68654	1615.78	241.646	67.0543	17.188	287.776	87.4294	-4.54578	-8.03439
WT	3235	11	3.97625	4.97654	1116.28	280.716	53.5619	21.5066	348.454	97.5661	-2.53224	-4.93898
WT	3235	12	2.81409	3.81418	921.531	327.46	16.1158	48.8728	438.144	104.648	-1.51252	-3.24697
WT	3235	13	3.04109	4.04095	792.876	260.733	16.9006	41.7307	447.834	105.463	-1.26539	-3.13913
WT	3235	14	3.59672	4.59753	1504.19	418.117	27.4348	49.4451	410.257	99.5758	-2.61913	-5.78845
WT	3235	15	3.47168	4.47118	1301.81	375.034	34.7361	26.2932	414.591	104.425	-2.26938	-5.17382
WT	3235	16	2.25001	3.25041	907.93	403.45	13.3382	57.4364	500.74	133.807	-1.31609	-2.70364
WT	3235	17	4.08798	5.08922	1436.92	351.391	33.0532	36.6014	385.3	91.1386	-2.76795	-6.51265
ΔIg58/59	3069	3	3.50809	4.20984	1591.68	495.874	50.2225	25.9704	336.494	95.3287	-3.88428	-6.74129
ΔIg58/59	3069	4	3.9846	4.98459	1333.68	334.711	44.6349	25.1918	395.338	91.2169	-2.3699	-5.81025
ΔIg58/59	3069	5	1.91395	2.91605	1226.06	639.889	53.2098	16.3979	579.045	199.592	-1.7242	-2.41834
ΔIg58/59	3069	7	2.7112	3.70616	1168.16	431.667	27.7905	37.607	505.092	140.238	-1.68274	-3.43316
ΔIg58/59	3069	8	1.71661	2.7164	937.942	546.459	17.8942	45.9221	580.345	164.927	-1.18388	-1.98363
ΔIg58/59	3069	9	2.21471	3.21376	775.104	350.13	16.2378	42.4808	590.178	185.659	-1.034	-1.69636
ΔIg58/59	3069	10	6.37077	7.36409	1574.46	247.398	35.3038	36.2788	281.258	69.0092	-4.06471	-8.62868
ΔIg58/59	3069	11	4.7824	5.7824	1167.37	244.097	43.5067	22.6617	284.98	79.2499	-3.21432	-5.98621
ΔIg58/59	3072	1	2.85009	3.84744	1271.88	446.674	16.1182	70.9669	421.55	115.098	-2.26632	-4.16095
ΔIg58/59	3072	2	2.58287	3.57946	1166.81	452.348	18.6426	60.5641	533.406	156.474	-1.64927	-2.91326
ΔIg58/59	3072	3	2.87326	3.87317	1177.84	409.945	18.2409	58.7316	449.289	119.563	-1.99092	-4.30896
ΔIg58/59	3072	4	4.09776	5.09963	1072.48	261.605	23.4373	41.7532	371.566	88.5778	-2.05959	-4.63027
ΔIg58/59	3072	5	1.83297	2.83267	894.968	488.341	12.3002	61.5234	573.288	165.503	-1.13829	-1.94644
ΔIg58/59	3072	6	2.5793	3.57714	1192.99	462.911	15.1696	68.2034	476.725	145.964	-1.80329	-3.3424
ΔIg58/59	3072	7	1.96484	2.96482	965.27	491.276	26.5987	32.965	502.462	163.262	-1.49176	-2.33809
ΔIg58/59	3072	8	1.15822	2.15727	754.74	652.174	33.2661	19.4308	600.872	208.047	-1.00574	-1.3972
ΔIg58/59	3072	9	3.55259	4.55171	1210.52	340.828	27.9318	38.9418	398.528	101.903	-2.23722	-4.73205
ΔIg58/59	3072	10	5.77244	6.7656	1434.71	248.84	59.1147	17.0084	303.171	92.555	-3.8292	-6.33006
ΔIg58/59	3072	11	4.30219	5.3016	1268.54	294.899	52.7514	18.0833	352.964	90.5917	-2.62011	-5.79168
ΔIg58/59	3072	12	2.42803	3.4277	1248.22	514.157	17.0501	63.4767	459.012	131.45	-2.00937	-3.48699
ΔIg58/59	3072	13	1.82994	2.83029	947.207	517.517	14.7282	58.4601	496.28	146.74	-1.42917	-2.5405
ΔIg58/59	3072	14	2.05079	3.04799	1105.51	539.804	41.1684	24.095	593.44	191.765	-1.40573	-2.22339
ΔIg58/59	3072	15	3.40471	4.40385	1028.62	302.192	14.7581	60.4101	457.438	128.071	-1.70929	-3.10741
ΔIg58/59	3072	16	1.65568	2.65555	831.153	502.04	13.5098	53.1493	622.382	208.242	-1.00519	-1.45138
ΔIg58/59	3072	17	2.66189	3.661	1186.26	445.795	18.959	56.3793	516.04	170.259	-1.84573	-2.96933
ΔIg58/59	3251	1	1.33171	2.33103	542.641	407.685	15.9625	29.9689	448.278	105.992	-0.796628	-1.94347
ΔIg58/59	3251	2	1.86858	2.8707	543.49	290.527	18.3742	28.0127	499.996	140.746	-0.790689	-1.49694
ΔIg58/59	3251	3	2.81916	3.81902	1071.9	380.238	16.0177	59.4275	438.386	109.248	-1.75015	-3.86688
ΔIg58/59	3251	4	2.16944	3.16992	580.85	267.683	12.6575	39.8201	455.755	109.602	-0.898734	-2.05788
ΔIg58/59	3251	5	0.960248	1.96122	396.334	412.325	25.1072	14.7883	536.062	173.95	-0.546607	-0.79436
ΔIg58/59	3251	6	2.42799	3.42699	899.317	370.548	24.566	32.3857	495.013	128.236	-1.32581	-2.94776
ΔIg58/59	3251	8	1.1988	2.19768	514.7	429.746	40.8343	10.5378	618.284	235.695	-0.729429	-0.960798
ΔIg58/59	3251	9	1.4381	2.43881	475.945	330.79	13.5984	30.0143	532.713	159.549	-0.668637	-1.20516
ΔIg58/59	3251	11	0.915688	1.91581	636.246	694.735	16.6802	37.9119	668.482	229.501	-0.761619	-1.12482
ΔIg58/59	3251	12	2.11481	3.11346	1478.84	699.727	24.1242	52.7251	571.055	155.9	-1.79614	-3.70877
ΔIg58/59	3251	13	1.35926	2.35883	536.446	394.785	12.398	36.2512	555.652	136.344	-0.672916	-1.49674
ΔIg58/59	3251	15	1.26753	2.26756	378.809	298.85	12.5961	25.8002	580.396	161.586	-0.464552	-0.867991
			Amplitude	Corrected F/F0	Peak	Baseline	Rise Time		Decay Time (90-10)	Decay Time (90-50)
		Average (WT)	3.11756	4.11737	837.713	285.495	25.5907	33.9039	414.916	116.923	-1.59485	-3.22646	n=3 mice, 36 cells
		Average (ΔIg58/59)	2.55868	3.54976	988.856	422.681	25.553	39.3053	488.681	143.125	-2.02617	-3.77473	n=3 mice, 37 cells
		T-test	0.0509407	0.046901	0.054443	3.30574e-06	0.990871	0.140667	0.00244351	0.0110529	0.0556045	0.248715

## Sheet: Fig 2C'-C'' 
Calcium Transient Syncrhony Analysis
		6-months						12-months
Genotype	Cell	Delay(ms)	SD(ms)	SI		Genotype	Cell	Delay(ms)	SD(ms)	SI
WT	1	64.59	10.224	0.165		WT	1	Delay(ms)	SD(ms)	SI
WT	2	84.8	15.652	0.187		WT	2	72.34	6.297	0.089
WT	3	66.461	9.148	0.142		WT	3	79.309	11.107	0.141
WT	4	65.56	7.903	0.131		WT	4	45.849	12.64	0.304
WT	5	71.536	5.096	0.072		WT	5	61.26	10.17	0.173
WT	6	55.354	14.526	0.272		WT	6	71.864	19.377	0.272
WT	7	80.19	7.719	0.097		WT	7	78.931	2.874	0.036
WT	8	68.971	7.396	0.11		WT	8	61.769	7.59	0.127
WT	9	80.584	5.209	0.065		WT	9	78.319	3.578	0.046
WT	10	78.03	4.733	0.062		WT	10	78.261	5.544	0.071
WT	11	52.462	6.495	0.126		WT	11	81.385	3.899	0.048
WT	12	69.892	5.242	0.08		WT	12	76.327	4.993	0.066
WT	13	79.494	3.755	0.047		WT	13	75.381	4.345	0.06
WT	14	73.193	6.627	0.096		WT	14	63.45	7.359	0.137
WT	15	77.138	4.795	0.062		WT	15	65.94	11.999	0.185
WT	16	63.181	6.39	0.113		WT	16	61.073	9.736	0.173
WT	17	76.515	5.938	0.079		WT	17	73.304	4.528	0.062
WT	18	58.329	9.568	0.193		WT	18	74.203	7.351	0.111
WT	19	73.228	4.832	0.067		WT	19	60.912	15.076	0.285
WT	20	80.674	3.546	0.044		WT	20	77.134	5.719	0.075
WT	21	60.738	6.009	0.111		WT	21	78.62	9.29	0.121
WT	22	66.511	4.947	0.077		WT	22	52.726	9.43	0.191
WT	23	75.919	4.424	0.06		WT	23	69.904	5.321	0.077
WT	24	72.825	5.013	0.072		WT	24	72.767	7.061	0.109
WT	25	67.573	6.239	0.114		WT	25	77.05	3.681	0.048
WT	26	73.227	4.521	0.065		WT	26	75.175	4.745	0.066
WT	27	75.702	4.601	0.071		WT	27	71.72	4.356	0.065
WT	28	79.525	5.822	0.074		WT	28	73.195	4.9	0.068
WT	29	67.957	6.526	0.105		WT	29	46.599	6.022	0.142
WT	30	76.255	6.346	0.084		WT	30	78.368	4.622	0.059
WT	31	77.219	7.688	0.108		WT	31	66.322	5.91	0.101
WT	32	68.387	6.119	0.092		WT	32	52.372	6.183	0.136
WT	33	45.586	18.95	0.427		WT	33	75.63	4.12	0.055
WT	34	72.077	7.231	0.105		WT	34	80.146	9.835	0.12
WT	35	73.892	5.672	0.08		WT	35	76.404	5.396	0.077
WT	36	75.43	4.049	0.054		WT	36	51.765	7.235	0.192
WT	37	59.824	7.467	0.126		WT	37	51.029	7.976	0.157
WT	38	60.803	5.952	0.1		WT	38	76.415	5.993	0.08
WT	39	72.111	4.558	0.064		WT	39	50.628	7.87	0.161
WT	40	59.701	7.139	0.12
WT	41	54.551	10.495	0.195
WT	42	59.058	6.672	0.118
WT	43	62.378	6.288	0.103
WT	44	67.52	5.516	0.084
WT	45	76.57	4.264	0.057
WT	46	79.376	3.387	0.043
WT	47	79.739	4.365	0.055
WT	48	74.609	5.155	0.07
WT	49	67.502	6.289	0.096
WT	50	67.229	3.618	0.055
WT	51	75.099	4.552	0.061
WT	52	81.357	5.828	0.075
WT	53	78.554	3.721	0.048
WT	54	41.198	14.609	0.346
WT	55	79.283	3.98	0.05
WT	56	78.406	4.739	0.061
WT	57	81.416	4.821	0.059
WT	58	46.312	6.865	0.175
WT	59	78.067	4.733	0.061
WT	60	79.493	3.824	0.049
WT	61	78.535	3.566	0.045
WT	62	81.373	5.862	0.072
WT	63	79.809	5.22	0.066
WT	64	62.753	6.841	0.117
WT	65	82.241	6.355	0.077
WT	66	78.854	4.597	0.059
WT	67	69.807	4.076	0.062
WT	68	77.956	5.746	0.074
WT	69	72.786	15.485	0.213
WT	70	65.923	7.55	0.119
WT	71	60.323	14.212	0.244
WT	72	72.838	6.782	0.094
WT	73	68.063	10.085	0.149
WT	74	66.3	11.626	0.182
ΔIg58/59	1	59.544	7.348	0.128		ΔIg58/59	1	59.165	5.727	0.114
ΔIg58/59	2	67.658	7.437	0.113		ΔIg58/59	2	76.516	5.754	0.076
ΔIg58/59	3	84.629	19.561	0.229		ΔIg58/59	3	40.448	15.196	0.382
ΔIg58/59	4	80.475	9.668	0.12		ΔIg58/59	4	43.684	10.265	0.276
ΔIg58/59	5	76.179	5.852	0.078		ΔIg58/59	5	44.157	21.975	0.513
ΔIg58/59	6	79.193	8.293	0.106		ΔIg58/59	6	64.31	9.98	0.164
ΔIg58/59	7	78.666	10.493	0.134		ΔIg58/59	7	52.198	10.608	0.225
ΔIg58/59	8	67.78	6.828	0.102		ΔIg58/59	8	69.462	7.673	0.114
ΔIg58/59	9	76.862	13.279	0.174		ΔIg58/59	9	67.366	5.222	0.087
ΔIg58/59	10	71.163	20.162	0.284		ΔIg58/59	10	47.013	5.683	0.122
ΔIg58/59	11	67.142	17.855	0.295		ΔIg58/59	11	45.109	7.374	0.168
ΔIg58/59	12	78.062	8.861	0.115		ΔIg58/59	12	75.843	15.492	0.214
ΔIg58/59	13	61.758	9.084	0.158		ΔIg58/59	13	66.614	37.823	0.587
ΔIg58/59	14	65.748	7.698	0.119		ΔIg58/59	14	79.935	6.261	0.079
ΔIg58/59	15	72.931	6.585	0.092		ΔIg58/59	15	68.645	6.419	0.098
ΔIg58/59	16	79.996	4.799	0.06		ΔIg58/59	16	69.599	7.034	0.105
ΔIg58/59	17	56.498	11.949	0.215		ΔIg58/59	17	62.219	4.701	0.079
ΔIg58/59	18	63.922	5.006	0.079		ΔIg58/59	18	71.39	8.003	0.14
ΔIg58/59	19	65.421	6.398	0.11		ΔIg58/59	19	74.521	4.203	0.058
ΔIg58/59	20	72.022	5.006	0.071		ΔIg58/59	20	48.863	9.648	0.224
ΔIg58/59	21	46.88	7.605	0.172		ΔIg58/59	21	125.403	13.706	0.112
ΔIg58/59	22	51.058	11.045	0.218		ΔIg58/59	22	49.78	9.942	0.211
ΔIg58/59	23	68.806	5.876	0.095		ΔIg58/59	23	129.903	18.054	0.144
ΔIg58/59	24	51.848	10.603	0.206		ΔIg58/59	24	45.656	9.746	0.237
ΔIg58/59	25	53.952	8.948	0.167		ΔIg58/59	25	75.954	5.737	0.076
ΔIg58/59	26	50.318	6.803	0.139		ΔIg58/59	26	70.204	4.886	0.076
ΔIg58/59	27	74.867	5.15	0.07		ΔIg58/59	27	135.676	9.723	0.073
ΔIg58/59	28	49.977	7.891	0.179		ΔIg58/59	28	72.505	4.893	0.076
ΔIg58/59	29	47.297	7.293	0.16		ΔIg58/59	29	75.96	4.469	0.062
ΔIg58/59	30	59.504	8.629	0.146		ΔIg58/59	30	57.666	5.192	0.103
ΔIg58/59	31	39.756	12.845	0.32		ΔIg58/59	31	75.318	10.815	0.152
ΔIg58/59	32	78.882	4.182	0.053		ΔIg58/59	32	71.967	6.299	0.098
ΔIg58/59	33	78.166	4.049	0.052		ΔIg58/59	33	76.509	5.798	0.076
ΔIg58/59	34	62.266	8.076	0.139		ΔIg58/59	34	74.768	4.656	0.066
ΔIg58/59	35	69.61	4.621	0.067		ΔIg58/59	35	63.465	9.347	0.163
ΔIg58/59	36	79.486	4.564	0.057		ΔIg58/59	36	71.837	8.137	0.115
ΔIg58/59	37	64.814	4.879	0.076		ΔIg58/59	37	72.475	22.226	0.26
ΔIg58/59	38	62.991	9.328	0.154		ΔIg58/59	38	41.344	14.382	0.383
ΔIg58/59	39	44.844	8.377	0.211		ΔIg58/59	39	76.31	5.986	0.083
ΔIg58/59	40	79.042	2.952	0.037		ΔIg58/59	40	61.054	16.313	0.273
ΔIg58/59	41	74.529	4.857	0.067		ΔIg58/59	41	59.559	8.637	0.176
ΔIg58/59	42	74.498	3.658	0.051		ΔIg58/59	42	72.615	4.974	0.071
ΔIg58/59	43	63.152	8.227	0.137		ΔIg58/59	43	80.328	5.493	0.069
ΔIg58/59	44	52.655	8.835	0.172		ΔIg58/59	44	58.648	9.392	0.161
ΔIg58/59	45	65.284	3.626	0.058		ΔIg58/59	45	74.759	4.778	0.074
ΔIg58/59	46	56.407	10.09	0.199
ΔIg58/59	47	43.312	12.322	0.3			WT
ΔIg58/59	48	52.897	6.334	0.124			Average	68.785	7.214	0.118
ΔIg58/59	49	53.362	8.576	0.164			Stantard Deviation	10.488	3.402	0.067
ΔIg58/59	50	52.771	9.466	0.186			SEM	1.701	0.552	0.011
ΔIg58/59	51	65.701	5.419	0.084
ΔIg58/59	52	67.269	5.115	0.079			ΔIg58/59
ΔIg58/59	53	62.52	8.391	0.145			Average	68.816	9.525	0.16
ΔIg58/59	54	54.999	9.188	0.175			Stantard Deviation	20.098	6.189	0.116
ΔIg58/59	55	71.884	7.48	0.105			SEM	2.996	0.923	0.017
ΔIg58/59	56	73.666	11.129	0.154
ΔIg58/59	57	72.082	7.343	0.103			T-test	0.993027	0.0371365	0.0443427
ΔIg58/59	58	65.89	23.071	0.353
ΔIg58/59	59	62.867	15.191	0.261
ΔIg58/59	60	50.538	15.768	0.333
ΔIg58/59	61	77.959	8.227	0.106
ΔIg58/59	62	68.79	13.534	0.203
ΔIg58/59	63	69.402	10.351	0.186
ΔIg58/59	64	57.794	14.066	0.284
ΔIg58/59	65	44.065	16.92	0.403
ΔIg58/59	66	57.428	11.689	0.231
ΔIg58/59	67	71.726	10.614	0.16
ΔIg58/59	68	43.853	16.451	0.379
	WT
	Average	70.631	6.7	0.105
	Stantard Deviation	9.308	3.173	0.067
	SEM	1.082	0.369	0.008
	ΔIg58/59
	Average	64.225	9.144	0.157
	Stantard Deviation	11.203	4.231	0.085
	SEM	1.359	0.513	0.01
	T-test	0.000362017	0.000194915	9.36126e-05

## Sheet: Fig 2D' (6-months)
Caffeine Transient Analysis (6-months)
	Animal	Genotype	Cell	Peak	Baseline	Decay Slope (90-10)	Decay slope (90-50)	Amplitude	Corrected F/F0
	3477	WT	1	755.751	120.53	-0.0742532	-0.0906363	6.2702	7.2702
	3477	WT	2	819.822	114.281	-0.0610439	-0.140677	7.17373	8.17373
	3477	WT	3	742.454	112.368	-0.0680608	-0.0953783	6.60734	7.60734
	3477	WT	4	679.207	109.717	-0.0904652	-0.0735423	6.19055	7.19055
	3477	WT	5	511.437	108.502	-0.0154058	-0.00628107	4.7136	5.7136
	3477	WT	6	481.16	125.297	-0.0368858	-0.0298566	3.84017	4.84017
	3477	WT	8	749.252	166.501	-0.0779738	-0.0727242	4.49997	5.49997
	3479	WT	1	530.393	155.305	Not found	-0.192707	3.41517	4.41517
	3479	WT	2	818.731	176.773	Not found		4.63155	5.63155
	3479	WT	3	807.041	151.509	-0.0759	-0.098965	5.32669	6.32669
	3479	WT	4	475.41	175.789	Not found	-0.0416655	2.70443	3.70443
	3479	WT	5	319.35	126.416	-0.0119599	-0.0570732	2.5262	3.5262
	3479	WT	6	381.099	197.635	-0.080571	-0.0602458	1.92829	2.92829
	3509	WT	1	744.634	115.686	Not found	-0.155033	6.43669	7.43669
	3509	WT	2	558.269	108.138	Not found	-0.233419	5.16258	6.16258
	3509	WT	3	815.993	114.273	-0.0732958	-0.235019	7.14075	8.14075
	3509	WT	4	603.368	122.962	Not found	Not found	4.90693	5.90693
	3509	WT	5	718.299	107.449	Not found	-0.296472	6.68499	7.68499
	3509	WT	6	506.984	92.3281	Not found	-0.0712293	5.49111	6.49111
	3509	WT	7	347.432	107.73	-0.106476	-0.0920811	3.22504	4.22504
	3509	WT	8	404.406	108.297	-0.0655801	-0.143098	3.73422	4.73422
	3453	WT	1	688.157	115.225	-0.0475198	-0.1216	5.97229	6.97229
	3453	WT	2	281.493	77.1451	-0.0283484	-0.0461237	3.64888	4.64888
	3453	WT	3	501.194	99.5394	-0.0474396	-0.0979042	5.03512	6.03512
	3453	WT	4	613.223	121.959	-0.0175149	-0.0934331	5.02811	6.02811
	3453	WT	5	1419.11	169.251	Not found	-0.161362	8.38466	9.38466
	3453	WT	6	556.123	97.2871	-0.0196427	-0.0888147	5.71631	6.71631
	3481	ΔIg58/59	1	993.862	149.506	Not found	-0.177635	6.64766	7.64766
	3481	ΔIg58/59	2	511.377	136.28	Not found	-0.0578383	3.7524	4.7524
	3481	ΔIg58/59	3	669.433	130.429	Not found	-0.00749598	5.13255	6.13255
	3481	ΔIg58/59	4	678.299	142.07	-0.0359778	-0.11709	4.7744	5.7744
	3481	ΔIg58/59	5	477.891	136.346	-0.0292729	-0.074169	3.50498	4.50498
	3502	ΔIg58/59	1	617.391	95.0224	-0.045723	-0.571965	6.49732	7.49732
	3502	ΔIg58/59	2	917.133	120.161	Not found	-0.0118396	7.63251	8.63251
	3502	ΔIg58/59	3	865.194	107.58	Not found	Not found	8.04233	9.04233
	3502	ΔIg58/59	4	840.109	159.948	Not found	Not found	5.2524	6.2524
	3502	ΔIg58/59	5	910.908	113.163	Not found	Not found	8.04955	9.04955
	3502	ΔIg58/59	6	1060.89	135.196	Not found	-0.0150083	7.84707	8.84707
	3502	ΔIg58/59	7	1038.57	131.472	Not found	-0.0350986	7.89957	8.89957
	3502	ΔIg58/59	8	727.901	112.565	Not found	Not found	6.46647	7.46647
	3502	ΔIg58/59	9	1153.29	144.386	Not found	-0.108178	7.98756	8.98756
	3502	ΔIg58/59	10	852.82	136.042	Not found	Not found	6.26882	7.26882
	3519	ΔIg58/59	1	940.238	119.527	-0.0417139	-0.303412	7.86636	8.86636
	3519	ΔIg58/59	2	348.563	137.258	-0.0193797	-0.0520192	2.53946	3.53946
	3519	ΔIg58/59	3	426.761	107.723	-0.0142905	-0.0671542	3.96165	4.96165
	3519	ΔIg58/59	4	522.011	341.522	-0.0113349	-0.0679872	1.52848	2.52848
	3519	ΔIg58/59	5	858.735	262.675	-0.0274281	-0.0716639	3.26919	4.26919
	3519	ΔIg58/59	6	1156.78	169.323	-0.0611041	-0.159862	6.8318	7.8318
	3519	ΔIg58/59	7	388.749	87.273	-0.00719893	-0.0150937	4.4544	5.4544
	3519	ΔIg58/59	8	961.936	131.799	-0.0263441	-0.091875	7.29853	8.29853
	3519	ΔIg58/59	9	673.882	103.118	Not found	-0.0537133	6.53509	7.53509
	3519	ΔIg58/59	10	880.558	123.757	-0.0288947	-0.0711315	7.11522	8.11522
	3519	ΔIg58/59	11	753.466	116.192	Not found	Not found	6.48467	7.48467
	3457	ΔIg58/59	1	532.866	111.522	-0.0209808	-0.165016	4.77811	5.77811
	3457	ΔIg58/59	2	1240.52	162.469	Not found	-5.50991	7.63546	8.63546
	3457	ΔIg58/59	3	503.494	101.042	Not found	Not found	4.98301	5.98301
	3457	ΔIg58/59	4	571.56	90.2437	Not found	-0.107228	6.33352	7.33352
	3457	ΔIg58/59	5	606.169	107.504	-0.0425983	-0.135061	5.63856	6.63856
	3457	ΔIg58/59	6	860.801	141.732	-0.0444545	-0.048797	6.07344	7.07344
	3573	ΔIg58/59	1	1237.7	178.393	-0.0729615		6.93809	7.93809
	3573	ΔIg58/59	2	810.219	152.913	-0.12261	-0.324718	5.29858	6.29858
	3573	ΔIg58/59	3	868.803	137.803	Not found	-0.149718	6.3047	7.3047
	3573	ΔIg58/59	4	572.009	103.594	-0.0859063	-0.225209	5.52162	6.52162
	3573	ΔIg58/59	5	775.932	132.751	Not found	-0.137726	5.84503	6.84503
	3573	ΔIg58/59	6	32.5962	5.05595	-0.00128651	-0.116908	6.4471	7.4471
	3573	ΔIg58/59	8	479.813	111.265	-0.0262963	-0.166918	4.31235	5.31235
	3573	ΔIg58/59	9	459.139	91.4737	-0.00711382	-0.0829709	5.01936	6.01936
	3573	ΔIg58/59	10	874.471	147.601	Not found	-0.144047	5.92454	6.92454
	3573	ΔIg58/59	11	853.705	144.873	-0.0312739	-0.116529	5.89279	6.89279
	3573	ΔIg58/59	12	572.689	124.664	Not found	-0.110744	4.59385	5.59385
	n=4 mice, 27 cells		WT	623.326	125.848	-0.0554632	-0.111814	5.05169	6.05169
	n=5 mice, 43 cells		ΔIg58/59	746.029	132.447	-0.036552	-0.276335	5.84141	6.84141
			T-test	0.0418161	0.48038	0.0437123	0.297728	0.0456797	0.0456797

## Sheet: Fig 2D' (12-months)
Caffeine Transient Analysis (12-months)
	Animal	Genotype	Cell	Peak	Baseline	Decay Slope	Decay Slope	Amplitude	Corrected F/F0
	3065	WT	2	535.354	109.452	Not found	-0.0912665	4.89122	5.89122
	3065	WT	3	267.819	78.3569	Not found	-0.122948	3.41794	4.41794
	3235	WT	1	1824.9	239.025	Not found	-0.0395489	7.63475	8.63475
	3235	WT	2	856.941	311.5	Not found	Not found	2.75102	3.75102
	3235	WT	3	422.216	192.654	Not found	Not found	2.19157	3.19157
	3235	WT	5	422.182	108.053	Not found	-0.0481863	3.90716	4.90716
	3235	WT	6	618.241	160.93	-0.0287559	-0.0185884	3.84167	4.84167
	3235	WT	7	496.044	233.379	Not found	-0.0123786	2.12549	3.12549
	3309	WT	1	595.923	121.931	Not found	-0.034838	4.88738	5.88738
	3309	WT	2	500.154	94.7118	-0.0707513	-0.0536657	5.2808	6.2808
	3309	WT	3	653.017	127.653	-0.00986401	-0.159262	5.11558	6.11558
	3309	WT	4	607.587	115.53	-0.0237761	-0.27062	5.25915	6.25915
	3309	WT	5	621.699	126.075	-0.0166243	-0.0885738	4.9312	5.9312
	3309	WT	6	685.826	105.343	Not found	-0.107304	6.51038	7.51038
	3309	WT	7	535.429	120.299	Not found	-0.102413	4.45083	5.45083
	3309	WT	8	800.267	124.705	Not found	-0.26148	6.41726	7.41726
	3309	WT	9	847.739	132.228	Not found	-0.181386	6.4112	7.4112
	3309	WT	11	1082.98	149.607	Not found	-0.013715	7.23887	8.23887
	3309	WT	12	495.512	97.7175	-0.0166873	-0.0704762	5.07087	6.07087
	3332	WT	1	839.767	108.018	Not found	Not found	7.77435	8.77435
	3332	WT	2	1277.25	175.644	Not found	-2.82275	7.27184	8.27184
	3332	WT	3	1181.42	220.021	-0.08272	-0.170154	5.36958	6.36958
	3332	WT	4	958.294	125.768	-0.052672	-0.0995049	7.61951	8.61951
	3332	WT	5	837.618	159.177	Not found	-0.03283	5.26218	6.26218
	3332	WT	7	1073.74	137.76	Not found	-0.00597046	7.7943	8.7943
	3332	WT	9	1225.22	171.27	-0.101011	-0.0417379	7.15371	8.15371
	3069	ΔIg58/59	1	1876.07	295.602	Not found	-0.294235	6.3466	7.3466
	3069	ΔIg58/59	2	2174.29	456.789	Not found	-0.172928	4.75995	5.75995
	3069	ΔIg58/59	3	2106.64	183.795	Not found	-0.498776	11.4619	12.4619
	3069	ΔIg58/59	4	2662.61	276.799	-0.0541241	-0.471887	9.61929	10.6193
	3069	ΔIg58/59	5	3399.77	326.538	-0.0429138	-0.398248	10.4116	11.4116
	3069	ΔIg58/59	6	1171.97	174.589	-0.0307818	-0.230787	6.71275	7.71275
	3072	ΔIg58/59	1	405.964	86.2953	Not found	-0.11452	4.70436	5.70436
	3072	ΔIg58/59	2	366.251	76.85	-0.0159069	-0.0762452	4.76579	5.76579
	3072	ΔIg58/59	3	563.846	102.011	-0.00623351	-0.101564	5.52729	6.52729
	3072	ΔIg58/59	4	395.721	94.8685	-0.0129934	-0.117115	4.17125	5.17125
	3072	ΔIg58/59	5	330.451	97.875	-0.0070584	-0.109395	3.37626	4.37626
	3251	ΔIg58/59	1	978.237	165.514	Not found	-0.0940934	5.91031	6.91031
	3251	ΔIg58/59	2	748.909	132.26	Not found	-0.00597926	5.6624	6.6624
	3251	ΔIg58/59	3	2608.31	372.673	Not found	-0.27837	6.99892	7.99892
	3251	ΔIg58/59	4	1329.47	300.154	-0.983736	-1.15134	4.42928	5.42928
	3251	ΔIg58/59	5	200.947	154.725	-0.331866	-0.650131	1.29873	2.29873
	3251	ΔIg58/59	6	556.821	191.867	-0.0487808	-0.0391066	2.90213	3.90213
	3251	ΔIg58/59	9	1148.65	198.57	-0.253367	-0.162656	5.78462	6.78462
	3251	ΔIg58/59	10	2463.07	508.716	-0.309846	-0.267995	4.84174	5.84174
	n=4 mice, 26 cells		WT	779.352	147.954	-0.0447625	-0.210852	5.40691	6.40691
	n=3 mice, 19 cells		ΔIg58/59	1341.47	220.868	-0.174801	-0.275546	5.7729	6.7729
			T-test	0.0256634	0.0280058	0.141849	0.635418	0.587532	0.587532

[truncated: 27 more sheets: Fig 3B (6-months), Fig 3B (12-months), Fig 3D-G; SFig 1B-F (6-months), Fig 3D-G; SFig 1B-F (12-months), Fig 4B (6-months), Fig 4B (12-months), Fig 4B' (6-months), Fig 4B' (12-months), Fig 4C (6-months WT), Fig 4C (6-months ΔIg58-59), Fig 4C' (12-months WT), Fig 4C' (12-months ΔIg58 59), Fig 4C" - AUC Calculation, Fig5A' (3.5-months), Fig5A' (6-months), Fig5A' (12-months) , Fig5B' (3.5-months), Fig5B' (6-months), Fig5B' (12-months), Fig5D (3.5-months) …]
